# Supplementary material for: A new method for detecting signal regions in ordered sequences of real numbers, and application to viral genomic data
Source: PLoS One. 2018 Apr 13;13(4):e0195763. doi: 10.1371/journal.pone.0195763 (PMC5898753; doi:10.1371/journal.pone.0195763)
Supplement: S1 Dataset — These data are derived from previously published works, as described in the main text. They are in the correct form to apply the algorithm presented in this paper. The unzipped file name gives the virus and gene. The individual files then contain two columns: the first columns gives the value of the normalised mean pairwise distance (MPD) in codon order, and the second column indicates with 1 when that position should be excluded from analysis as it is uninformative (0 otherwise). The first columns are used as the values xi in our algorithm, where i is the row number, excluding the uninformative positions. (ZIP) [file pone.0195763.s002.zip › S1 Dataset/Influenza HA.csv]

1	1
1.0384590656247643	0
0.21055216403543248	0
0.5050745320451074	0
0.1677667950314412	0
0.8826193377525461	0
0.49276953269719326	0
0.7488772160966745	0
0.7365621427544903	0
0.5297673631456314	0
0.4283890337304783	0
0.863824753935923	0
0.731431864286036	0
0.9876672336987524	0
0.7814977596166032	0
0.7230893264611576	0
0.5462005104677268	0
0.0797615979035437	0
0.549346956285518	0
0.7126700538661647	0
0.08314775040114242	0
0.5029735413348094	0
0.7030938326523262	0
0.8828000043745936	0
0.	0
0.8672819155161585	0
0.9624014478582711	0
1.008675370155865	0
0.5791280599742107	0
1.0252728396545945	0
0.11359819935378568	0
0.06391566615493796	0
0.47256252710276087	0
0.6734510173505389	0
0.06358789350798956	0
0.3949272566455352	0
0.6965535075039335	0
1.0596622010425711	0
0.3516556493824154	0
0.7322111906280948	0
0.6907798770874719	0
0.7155276882883568	0
0.7277185071564083	0
0.59195740038881	0
0.6327705751982651	0
0.5512022522601845	0
0.6555751778701554	0
0.7539932168939191	0
0.895250455792179	0
0.6087183144755782	0
0.8074496632181405	0
0.48007737855825483	0
0.9598698219847377	0
0.974133648660487	0
0.8830098340068787	0
0.7455447569451742	0
0.16497425526582452	0
0.37213895735480745	0
1.019202837391323	0
0.9213723286034421	0
0.5695360190654664	0
0.9400078493858367	0
0.7338909511251897	0
0.48884638276463604	0
0.40888350448467675	0
0.5695438990114877	0
0.8772377417884784	0
0.7740441819434872	0
0.5554098926251688	0
0.8148699607973908	0
0.7286092498292127	0
1.0114880976633818	0
0.6641850054119302	0
0.8338182141738962	0
0.9964387213063169	0
0.39503413574409624	0
0.5910130027807319	0
0.49775456347436137	0
0.9804858756653614	0
0.6185481550607257	0
0.6367053831548651	0
0.060269893759527834	0
0.9211875305993199	0
0.9832007186609314	0
0.7065304456070775	0
0.7296237153485957	0
0.7498488571849863	0
0.8353020221487617	0
0.8525164367606074	0
0.8878053767230635	0
0.8962870867951472	0
0.15625154316181344	0
1	1
0.8005398211354187	0
0.49835484117920603	0
0.669687573180115	0
0.8279579222834671	0
0.7021301419288178	0
0.7962974177939778	0
0.9926695204435565	0
1.0099234749556623	0
0.8192341010562482	0
0.9412211439459333	0
0.5082708550119425	0
0.7320980579221149	0
0.5281545359492584	0
0.6514669103594664	0
0.49835484117920603	0
0.5824149475767191	0
0.6263173589407155	0
0.6952802997155669	0
0.07985682405598499	0
0.7896804380375151	0
0.9745340463226106	0
0.0410409869206405	0
1.1307990706853592	0
1.1317229261352657	0
0.7881026621825363	0
0.936773516183583	0
0.2171060307279897	0
1.0076908597292777	0
0.49952784195829947	0
0.907047229311698	0
0.12425267567534194	0
0.8046079361546056	0
0.5696111166946526	0
0.09399425206528458	0
0.7855418846729473	0
0.8545662911633638	0
0.8344308573434708	0
0.9788635443563519	0
1.122484371636202	0
0.5222681074001085	0
0.5186577232502116	0
0.7597136415627809	0
0.6991030943962062	0
0.5679962403035823	0
0.9573219415446206	0
0.39561560928203826	0
1	1
0.5759794232941033	0
0.8529470382744228	0
0.8775528766565411	0
0.9796194180033346	0
0.8444749459977265	0
0.7191534057635501	0
0.5823365439685372	0
0.713272679289832	0
0.9105540214615533	0
0.753343352106848	0
0.7585060751178611	0
0.4829490441863958	0
0.9334835070808668	0
0.8757977566230115	0
0.8504191735843566	0
0.858084142043472	0
0.5505345969116284	0
0.8010105936836915	0
0.7662561789432379	0
1.0102585923809502	0
0.9341648776930477	0
0.7034378129182801	0
1.1455641738620672	0
0.5509653390703941	0
0.49841365346322514	0
0.5695216461074126	0
1.0000000000000002	0
0.5799559981105742	0
0.9243764976442324	0
1.0336830158786536	0
0.9949690538687451	0
0.8618485482011051	0
0.8888835200467162	0
0.7345786813338706	0
0.7320371952783632	0
0.38709678559933314	0
0.90484044241413	0
0.5369179665999476	0
0.4688813259708802	0
0.9608512719141107	0
0.5950856643822257	0
0.7948550324017924	0
0.933292770738004	0
0.041050741808668925	0
0.9811002584454677	0
1.0463196037907259	0
0.6426730174332086	0
1.0063429571215294	0
0.16426122757268075	0
0.6227827554673131	0
0.3914515579360947	0
0.7100521369999274	0
0.575449267234645	0
1	1
0.9630824655848883	0
0.7908394035825483	0
0.9549840128321185	0
1.019926256076151	0
1.0135950745119697	0
0.780065182152314	0
0.6799554069673525	0
0.9558114804896164	0
0.8798315193063078	0
0.9271401473149001	0
0.041002161479163114	0
0.9706211189353577	0
0.8623455208233771	0
0.41105056359559644	0
1.0251871018543668	0
0.6315757021062279	0
0.7853742339873953	0
0.7319840952188276	0
0.5302542717123183	0
0.9761049708455064	0
0.15913852071268764	0
0.5873430903061145	0
0.7050402210488379	0
0.8664018797368289	0
0.7111547931828474	0
0.881938240806561	0
0.2078296752240168	0
0.9039418435236689	0
1.0176489613995552	0
0.5542496074436326	0
1.1590598774719325	0
0.9389545401996171	0
0.11855033674290553	0
1.0453242442511945	0
0.46591953095076855	0
0.25775567052386866	0
0.1480494634970151	0
0.33592356006096274	0
0.8994368229458628	0
0.	0
0.5254332532589389	0
0.9340817268392696	0
0.881023081889696	0
0.6025170828347097	0
0.8023637702754526	0
0.4427181051538131	0
0.5710419336957139	0
0.6986307181313897	0
0.7934707162086022	0
0.9122136077058859	0
0.5584621088140126	0
0.7094227739139285	0
0.742555253894649	0
1	1
0.7512549068057323	0
0.7665616846111006	0
0.8250838773849037	0
1.031247923707367	0
1.0008766116746115	0
0.556693339554653	0
0.07857894199783719	0
0.6699694686998137	0
0.	0
0.6159034492846788	0
0.9646366997783505	0
1.1123219616872324	0
0.4767938157674079	0
0.3786479420138579	0
0.5868737084730751	0
0.5839258579722907	0
0.5447129228688313	0
0.8144794370235813	0
0.7636484306738518	0
0.3081966532469082	0
1.0079263353140933	0
0.6961395314565136	0
0.8689750329088963	0
0.29966890676678903	0
0.08781455720779474	0
0.5982316055311121	0
0.8155996710502449	0
0.7901768377022603	0
0.9085459854280895	0
0.5078582502414163	0
0.9314775650609304	0
0.9182808774982328	0
0.8701508345588567	0
0.7144174110877237	0
0.6798067514404234	0
0.9777458178060819	0
0.45411907360873566	0
0.9320854518598107	0
0.8207348452833094	0
0.7653516273113221	0
0.9902841736831255	0
0.9664119131559933	0
0.814014308250672	0
0.23915693156617251	0
0.9780158693167081	0
0.8096083680873344	0
0.9462364366783627	0
0.6820346581555452	0
0.4286844416092019	0
0.5630579859494086	0
0.6030086252810893	0
0.9838437766431524	0
0.924834077252631	0
0.6002170250388446	0
0.6578468229009915	0
0.11897241126613127	0
0.840251681498742	0
1.0032448341396643	0
0.4527319251651799	0
0.7960743537595598	0
0.8825413957527412	0
0.4677593523847382	0
0.4984732933909799	0
0.45271454649432835	0
0.8450817550345251	0
0.6348644704800368	0
0.40992825615097334	0
0.6398674744498354	0
0.7358373334660153	0
0.1652561020364847	0
1.005092435112202	0
1.0114880976633818	0
0.6416217709767833	0
0.620241885364779	0
0.8501347290704103	0
0.5928573059132846	0
0.9956903986359928	0
0.9900609198627721	0
0.8475518026959438	0
0.4549108982552487	0
0.7034243365568915	0
0.8754529304294171	0
0.996705712468734	0
0.7845065086972121	0
0.11586503791520024	0
0.16673906788593476	0
0.48318641069720997	0
0.8533570901570848	0
1.0262685452167233	0
0.5237072526285356	0
0.953422922469513	0
0.8224815271964394	0
0.23309915529317268	0
0.4367985365739415	0
0.9283126793811369	0
0.3023094149392552	0
0.8788164850403837	0
0.7039814308044287	0
0.44615651386016214	0
0.5671518832392547	0
0.5621942270725828	0
0.	0
0.7061376765162877	0
0.9526239219002867	0
1.0076778623146971	0
0.	0
1.1289513597855465	0
0.4541996114455571	0
0.5124686405454805	0
1	1
0.8006655103968651	0
0.3224219610195763	0
0.6368623001317671	0
0.14559422633696548	0
0.	0
0.33407576683956103	0
1	1
0.960694122407646	0
0.5124686405454805	0
0.58378709966707	0
1.014930698903533	0
0.5245335031248776	0
0.9301630188822112	0
0.	0
1.0276786650435226	0
0.5556211269829449	0
0.08605887374757923	0
0.7656325614928859	0
0.9574049704418188	0
0.49835484117920603	0
0.6639342803316935	0
1.067162917900633	0
1.002364823138348	0
0.716908565209387	0
1.0289799179978525	0
0.22769390310906643	0
0.	0
1.0225437005619857	0
0.2807930468802147	0
0.5582712399808257	0
0.47637943512764447	0
0.7465725551110853	0
0.3312489513556795	0
0.7862793626197043	0
0.9353157455652393	0
0.4055977456561109	0
1.0610449470254608	0
0.6542088269367035	0
1.0262685452167233	0
0.6278906448552309	0
0.712757401406964	0
0.728580312548162	0
1.1126314187922428	0
1.062781518133522	0
1	1
0.	0
0.9311009816487967	0
0.19216603479945588	0
0.2296912774393795	0
0.6317939842833445	0
0.7404011820592789	0
0.4476165657987972	0
0.6563098960937619	0
0.6598970210632981	0
0.6734906229817214	0
0.	0
0.8273424422037101	0
0.9444655895006594	0
0.9144637988257365	0
0.5566315891263746	0
0.6836145679527572	0
0.9329955753662678	0
0.8593526500700167	0
1.1132316933231408	0
0.8247280888640273	0
0.4230202319631993	0
0.7539932168939191	0
0.8128018465130817	0
1.0063429571215294	0
0.5055498453771519	0
0.	0
0.	0
0.9176625044403327	0
0.29966890676678903	0
0.26443406949762766	0
0.8767487412290014	0
0.456429725595795	0
1	1
0.8128761644320315	0
1.0260246730160125	0
0.15917634578871628	0
0.9548555316366562	0
0.4822525448511092	0
0.5108265280396411	0
0.8319274096554573	0
0.2644670336709768	0
0.5596940206923101	0
0.7784463618918924	0
0.5496939926942719	0
0.4683135647152231	0
0.36238306426087796	0
0.9318157027062275	0
0.2905299960422839	0
0.6625707584041682	0
0.3330252283601567	0
0.9956557262836818	0
0.8275973049303624	0
0.88975564098096	0
0.7573936867918193	0
0.4192487227263503	0
0.46865837017395434	0
0.770663505642479	0
0.9890826667966626	0
0.8658426889560318	0
0.3392163204665184	0
1.0208602721465048	0
0.9170600530259401	0
0.5149620866650638	0
0.591642442457762	0
0.8609681924130574	0
0.7941030866066484	0
0.8367555598007796	0
0.9870613411820961	0
1.0074565189121658	0
0.08126371337634462	0
0.058543038138529846	0
1.0043595141027521	0
0.	0
0.9271789488697045	0
0.6854828346421763	0
0.7724787232422358	0
1.0371887179786372	0
1.0474902163937734	0
0.	0
0.9737436442012816	0
0.8825413957527412	0
0.8562036727916127	0
0.	0
1.0359536047781697	0
0.	0
0.932833554777717	0
0.9915090640700445	0
0.9350928178607865	0
0.2014404262295718	0
0.996705712468734	0
1.1163768347819183	0
0.99611027239366	0
0.8921045705844125	0
0.8124592348099322	0
0.30494836772154066	0
0.8827010869803785	0
0.5506639563916279	0
0.08124440267963527	0
0.9502089675395018	0
0.9958721111967663	0
0.7026639824505473	0
0.5551129183922823	0
1.0134611055913265	0
0.31064405313362875	0
0.9237577282566737	0
0.6645414209250492	0
0.7063344920830277	0
0.9766973429850209	0
0.8426978984411757	0
0.7019046321831274	0
1.089151778921663	0
1.0942782193162692	0
0.9729247307438323	0
0.5827598711691354	0
0.6496047664309228	0
0.823535611278918	0
0.6713974901555763	0
1.0350556903712678	0
0.7617335344657785	0
0.38178673375464156	0
0.1846857826503103	0
0.9302916611799702	0
0.8971877702402298	0
0.8230835834609438	0
1.003880978121632	0
0.33889541630736847	0
0.	0
0.4382474747292143	0
0.029573287307092397	0
0.1757693630453924	0
1.0134611055913265	0
0.5445532504235115	0
0.6339122991982052	0
0.20406201028597293	0
0.029573287307092397	0
0.26633217727302644	0
0.6020671163107323	0
0.6931987829113486	0
0.8901202160100842	0
0.7086238828672378	0
0.5535129518576434	0
0.	0
0.24435081749772952	0
0.10601076811382004	0
0.05826902909992343	0
0.05581314941441236	0
0.1312278012219656	0
0.9900609198627721	0
0.3334228220894218	0
1	1
1	1
1.0500617963030872	0
0.6841822889936426	0
0.	0
0.11474516499677233	0
0.5512022522601845	0
0.5886629215642413	0
0.7531009251274856	0
0.4148815587026075	0
0.06865628048442501	0
0.	0
1.0372038967565187	0
0.7594727736138178	0
