# Supplementary material for: A new method for detecting signal regions in ordered sequences of real numbers, and application to viral genomic data
Source: PLoS One. 2018 Apr 13;13(4):e0195763. doi: 10.1371/journal.pone.0195763 (PMC5898753; doi:10.1371/journal.pone.0195763)
Supplement: S1 Dataset — These data are derived from previously published works, as described in the main text. They are in the correct form to apply the algorithm presented in this paper. The unzipped file name gives the virus and gene. The individual files then contain two columns: the first columns gives the value of the normalised mean pairwise distance (MPD) in codon order, and the second column indicates with 1 when that position should be excluded from analysis as it is uninformative (0 otherwise). The first columns are used as the values xi in our algorithm, where i is the row number, excluding the uninformative positions. (ZIP) [file pone.0195763.s002.zip › S1 Dataset/Influenza NA.csv]

1	1
0.	0
0.16303225763533116	0
0.0726903409091556	0
0.9949324760863911	0
0.9658309331871548	0
0.06694081011523118	0
0.20153852806142136	0
0.28629548809456307	0
0.045975690293733884	0
0.6164286847239637	0
0.25405870362121663	0
0.15900884149768615	0
0.7200044782755166	0
0.9265800967714358	0
0.5238206331263736	0
0.7960173232153331	0
0.11993593719964674	0
0.24449966479592647	0
0.7667989331460903	0
0.8614972374857349	0
0.9529596019403681	0
0.904723696525771	0
0.5012578898431105	0
0.1992554682854694	0
0.75556751658149	0
0.668030273864699	0
1.1516875887794342	0
0.720009313668296	0
0.7027029581059514	0
0.21854536133451885	0
0.19658620351899192	0
1	1
0.6366609670494314	0
1.0059353243487428	0
0.8965974576038542	0
0.1264107879097401	0
0.7195798578472803	0
1.0616859431638401	0
0.7314783822257901	0
0.7375241045666204	0
0.7648397531262743	0
0.3412976504998576	0
0.6253351607362102	0
0.8529097540173576	0
0.588598610199582	0
0.5305085427746432	0
0.633296903917578	0
0.06118815476956934	0
1.1400351869372467	0
0.1318580199791863	0
0.778460121153515	0
0.7585171085014711	0
0.5048415914811941	0
0.8639988837139495	0
0.6416777443441437	0
0.23290851560774373	0
0.7453599409630216	0
0.7616331493845439	0
0.6436359772372228	0
1	1
0.7067375922229702	0
0.3407359730116669	0
1.0325479557286326	0
0.2947574237032693	0
0.4093543302491301	0
0.8184628630494489	0
1.0744541015634566	0
0.9175740108067832	0
0.6599354292280432	0
1.0835285961713084	0
0.5700057856204588	0
0.6046709322030985	0
0.6129587037227265	0
0.5769297726590005	0
0.5289497541027235	0
0.8449046278208666	0
1.0029114446721956	0
0.8986876632631123	0
0.8605462998205246	0
0.550292570801213	0
0.3387507087793568	0
0.7909718117322229	0
0.4290388367964429	0
0.6279394292761876	0
0.9522555581854478	0
0.10171986071636706	0
0.0726903409091556	0
0.6698072946881504	0
0.06523546887299213	0
0.3572601687609079	0
0.9754252328695799	0
0.8535671100793931	0
0.8301183843463421	0
0.44581320575567346	0
0.5729782904571139	0
1	1
0.07262312719854325	0
0.4431200987903259	0
0.13868366002531216	0
1.0785244797755773	0
1.0144688225389988	0
0.3846164346432009	0
1.022207919035001	0
0.800163741808755	0
0.1902748095395998	0
0.38718194731894967	0
0.9034757743768634	0
0.04126827946654511	0
0.1094906292601329	0
0.9910833717060155	0
0.6770577099980057	0
0.30268551748182954	0
0.8971331519205434	0
0.060814851940881	0
0.6505638986593261	0
0.38508804601599667	0
0.07397626421402066	0
0.4551004705935849	0
0.9819002549108808	0
0.9114921072778411	0
1.0250722212778711	0
0.34926124776649986	0
0.9560649182745209	0
0.7395814815055493	0
0.29596063597268035	0
0.07179190591408821	0
0.36033722840855953	0
0.17782807479906085	0
0.38772265538054357	0
0.7617042065960717	0
1.0060548005936092	0
0.3181067764067183	0
0.5608392253858258	0
0.7337215245195042	0
1.0447521260505594	0
0.9496858082753497	0
0.7561817657213138	0
0.8800493634177339	0
0.8927141458583789	0
0.06755123214968205	0
0.06062919166789374	0
0.8773096037952062	0
0.14771223548355217	0
0.9438369433689936	0
0.036629117098754195	0
0.5547037095483661	0
0.	0
0.7349288110031955	0
0.9904577261475432	0
0.1480204874704437	0
0.12699567872061548	0
0.4628424383469143	0
0.6778113200712319	0
0.9842820383534929	0
0.6497281820723708	0
0.9812415759515493	0
0.5291688405275565	0
1	1
0.9335279787310701	0
0.49731966788713017	0
0.12897624309047728	0
0.9591181040071797	0
0.08173053784975927	0
0.9730277010569481	0
0.24032247653410632	0
1.0077984101059103	0
0.7256934343669099	0
0.2982575621467287	0
0.9257340535083227	0
1.185761186080601	0
0.6236807995830355	0
0.4769034019617941	0
0.2916181296318273	0
0.9772459350330756	0
0.9239138067156467	0
0.11957618919973423	0
0.09632519221112264	0
1	1
0.7070114841939908	0
0.04854182914576259	0
0.8537978440508801	0
0.7924074375005541	0
1.001238985662992	0
0.23862321938507242	0
0.06062919166789374	0
0.25196219064925784	0
0.8868568601170843	0
0.862621080340791	0
0.9980845821040609	0
0.8877960762607637	0
0.	0
0.77112335808065	0
0.431866096448728	0
0.10895153105621683	0
0.5819288349442822	0
0.8190786248809208	0
0.06534567635302108	0
0.8014421273599703	0
0.6101695088004372	0
0.6643924389322243	0
0.8921457270734884	0
0.1586503909197556	0
0.	0
0.35419050195866225	0
0.8931504219022698	0
0.09148227725144581	0
0.23161149352066723	0
1.1269842307360887	0
0.34288136884899	0
0.	0
0.	0
0.7098158588065462	0
0.7536705486786532	0
0.7742671081966265	0
0.803202832036722	0
1.0106270471163659	0
0.14490758965921027	0
1	1
0.7780038031506132	0
0.7159880826245079	0
0.9027408704726033	0
0.04680194197380684	0
0.9248558065317598	0
0.23953656474132357	0
0.8010632376241962	0
0.1992554682854694	0
0.06064847499841632	0
0.10931738459358205	0
0.06064847499841632	0
0.	0
0.8911043321730343	0
0.7947289633156955	0
0.7833210023294163	0
1.1014509651901792	0
0.8332645959475456	0
0.7991776467990396	0
0.9859419469705997	0
0.694051148523749	0
0.7194408170652167	0
0.45915139402753363	0
0.5784313321024727	0
0.7432400109647035	0
0.7427075979316982	0
0.6736724214480158	0
0.6627183554542608	0
0.28288177072159926	0
0.29730533978630885	0
0.4662217845311311	0
0.8645562401984777	0
0.7941139861814599	0
0.7160202068546349	0
0.8877649562098526	0
0.9391752174067495	0
0.614851731383286	0
0.030525742803010313	0
0.968096223381119	0
0.8132373879046813	0
0.827859965748569	0
0.9698537129859864	0
0.4231610687487536	0
0.9614201054457195	0
0.7429557608661806	0
0.7971564005107652	0
0.1713816905108611	0
0.10897089526048034	0
0.9016900638935365	0
0.924178519409461	0
0.23524944148318716	0
0.5388509352165992	0
0.9315859632544204	0
0.6700933268011897	0
0.07047426049972157	0
0.7764589511623051	0
0.9083103328980949	0
0.891348656979319	0
0.0902619881812368	0
0.9999891131574815	0
1.001675905176785	0
0.04452387930356668	0
0.06118815476956934	0
0.9684492879691015	0
0.6155434635018379	0
0.853400548728034	0
0.7729308881936938	0
0.4167975501987403	0
0.7437090320576022	0
0.9244633706236552	0
0.8706403429747128	0
0.1493851434803939	0
0.6232552036537872	0
0.1493851434803939	0
0.5285030526414499	0
0.9996711641803885	0
1.1875445269854412	0
1	1
0.4781759795826912	0
0.7171015986100723	0
0.6959238255347371	0
0.2771319247161558	0
0.5944164753125208	0
0.8693890641298262	0
1.0428479908774029	0
0.7448930512879994	0
0.10827791659427698	0
0.8624606183861294	0
0.38995262566635547	0
0.921556540820296	0
1.0389285752847337	0
0.763392981781519	0
0.7968396263860298	0
0.20432120483739188	0
0.4896457511332991	0
0.10931126301770347	0
0.1934450599994302	0
0.934039793542363	0
0.7195798578472803	0
0.030833093614353293	0
0.4824384529920116	0
0.6699647244646934	0
0.6532765844522422	0
0.5463871328073706	0
0.6736724214480158	0
0.20391302353928323	0
0.30201074851988785	0
0.7534476541176419	0
0.6069994190937392	0
0.38215998284827446	0
0.6521497540440092	0
0.03055142861389958	0
0.6850154020244517	0
0.7385424057948141	0
0.04126827946654511	0
0.9671817102380375	0
0.	0
0.612617402918608	0
0.694447883342211	0
0.4207229222750867	0
0.8660996965321378	0
0.6262726651109662	0
1.0153286890636273	0
0.6770577099980057	0
0.2944744557162864	0
0.9896917097254901	0
0.17555139194948294	0
0.4030182391707319	0
1.0144688225389988	0
0.27704519932315463	0
0.2519512856637731	0
0.14916365790027597	0
0.9526723178175335	0
0.6126028237675893	0
0.9874338366183365	0
0.7261508615902196	0
0.27377087333107003	0
0.0614188065498191	0
0.11646431392598658	0
1	1
0.67442329664599	0
0.7001099129812712	0
0.5699318264534939	0
0.7063823019497568	0
0.3329229992273459	0
0.9949378163404679	0
0.8702286100969079	0
0.833308928253786	0
1.0285170404038924	0
0.6385183428357079	0
0.9475329918487518	0
0.9174131970472978	0
0.03134894893542144	0
0.924178519409461	0
0.9974972849867378	0
0.1183025780742785	0
1	1
0.1480204874704437	0
0.8968308179788639	0
0.27057976564225245	0
0.6936617443146235	0
1	1
0.8927342067185144	0
0.8938290961977059	0
1.0679468958894625	0
0.5828454714636191	0
0.4000646412573355	0
0.838662367784162	0
0.8624606183861294	0
0.8187026244915941	0
0.4559810768826029	0
0.9892767563966958	0
1.034842915934212	0
0.0866514298171343	0
0.8838806964432607	0
0.6770403326927104	0
0.6475269502390725	0
0.5363870502180146	0
0.06716661389410625	0
0.	0
1	1
0.5244116056494021	0
0.7265474045145266	0
0.9684492879691015	0
0.28716574582857823	0
0.657874408214729	0
0.2592635021149952	0
0.9295327882014497	0
0.7224708867112904	0
1.1047430197279047	0
0.09483865081780604	0
0.7635668008494745	0
0.9293900631964669	0
0.9559346067072052	0
0.13257032453639866	0
0.3536948979379464	0
0.8768842808977685	0
0.9719371583349828	0
0.9486554151578934	0
0.7105218407105116	0
0.4545867481832344	0
0.044078317120016836	0
0.969449827130364	0
0.09258875615810519	0
0.5214239954387014	0
0.16000924368319996	0
0.9668219783927228	0
0.6863815423419866	0
0.4163228384844034	0
0.3110730388173961	0
0.688180800947973	0
0.7171626520830219	0
0.49875387620626055	0
0.7518401365514676	0
0.8964602710703411	0
1.0127459452996743	0
0.195153389975789	0
0.7312803433407319	0
1	1
0.15178596998116922	0
0.	0
0.15627976071331906	0
0.09117512430057362	0
0.030870317676572178	0
0.7994722353572552	0
0.669417391552458	0
0.5774038966710182	0
0.030833093614353293	0
0.8042478369476311	0
0.4021284939933051	0
0.431236859278631	0
0.5893240725263955	0
0.9119017510586942	0
0.06716661389410625	0
0.8196639222750496	0
0.8097189829632737	0
1	1
0.15020312589958104	0
1	1
0.02212491404078666	0
0.	0
0.23031713917211705	0
0.3642533351133201	0
0.2150913603310407	0
0.09778998768767554	0
0.3925885910027959	0
0.584992267282164	0
0.06515235336839995	0
0.04698476205964203	0
0.	0
0.06146840676212632	0
