# Supplementary material for: A new method for detecting signal regions in ordered sequences of real numbers, and application to viral genomic data
Source: PLoS One. 2018 Apr 13;13(4):e0195763. doi: 10.1371/journal.pone.0195763 (PMC5898753; doi:10.1371/journal.pone.0195763)
Supplement: S1 Dataset — These data are derived from previously published works, as described in the main text. They are in the correct form to apply the algorithm presented in this paper. The unzipped file name gives the virus and gene. The individual files then contain two columns: the first columns gives the value of the normalised mean pairwise distance (MPD) in codon order, and the second column indicates with 1 when that position should be excluded from analysis as it is uninformative (0 otherwise). The first columns are used as the values xi in our algorithm, where i is the row number, excluding the uninformative positions. (ZIP) [file pone.0195763.s002.zip › S1 Dataset/Influenza NP.csv]

0.6166121315644579	0
0.01498117708722052	0
0.7720375796920929	0
0.03221825361025127	0
0.	0
0.013770420947734239	0
0.007209627678287293	0
0.5333092581686725	0
0.3643346035912591	0
0.32873672575544705	0
0.5950393581057629	0
0.37863792423939274	0
1	1
0.49361739599536014	0
0.03657191626493652	0
0.4270898313728179	0
0.7672234994716548	0
0.6051684780981628	0
0.006939775162460461	0
0.025882687132924475	0
0.22608854668647174	0
1.004807083040188	0
0.27488463793617446	0
0.8907510846413742	0
0.5944689429434243	0
0.5445071718526295	0
0.25462600344783987	0
0.759375712874653	0
0.7166606538270185	0
0.772720963768816	0
0.795322723741476	0
1	1
0.47722045456142154	0
0.5483987078447256	0
0.29434646799859265	0
0.5109247994748431	0
0.7820633807738128	0
0.9896931645937428	0
0.6265776676578375	0
0.31791000343842835	0
0.8142070902545994	0
1.0030891696496353	0
1	1
0.1413993135668907	0
0.5140714614155296	0
0.16941224217959225	0
0.5038352248220841	0
0.23265065380448716	0
0.05710455670455468	0
0.794759635531725	0
1.0000002616693326	0
0.5642899405842626	0
0.8944692963705789	0
0.7638456146818065	0
0.9616722905209234	0
0.6399053979897799	0
0.46388596721686526	0
0.9079735711515953	0
0.3580866377688512	0
0.3259608129338945	0
0.7092898107775629	0
0.06801144378352911	0
0.06794457192279237	0
0.10520006286103914	0
0.31252948043298834	0
1	1
0.8245466848314952	0
0.08472629680082891	0
0.28285581627477635	0
0.8088172912364727	0
0.06020215264474797	0
0.7516128290559896	0
1.0302989738177077	0
0.522179840868296	0
0.2916962405684601	0
1.0456267598164948	0
0.588801477760423	0
1.0121177367597174	0
0.38532169715954023	0
0.4533094982074785	0
0.6757115323730073	0
0.909194933294221	0
0.035278847031651336	0
1.0164738705142533	0
0.654624996879031	0
0.2109324694017865	0
1.084612060114734	0
0.9772830248650807	0
0.7837371504950129	0
0.049975828224491495	0
0.632989675794443	0
0.27480563801210794	0
0.09334236254554702	0
1.0627694706971569	0
0.7489170273445134	0
0.880410565148951	0
0.6733200293619329	0
1.0724323423519475	0
0.5166282577578658	0
0.6086505266180909	0
0.9518412209173406	0
0.7081248361787222	0
0.889060894293291	0
1	1
0.6154715524851777	0
0.5356152322948752	0
0.8978333068397731	0
0.6874417082201777	0
0.768242913955294	0
0.6258211494709524	0
0.3201514224862872	0
0.5984111690368356	0
0.153204588163605	0
0.9895698905688335	0
0.9990537379504055	0
0.7378012731553897	0
0.23255478333600296	0
0.9459973776819769	0
0.7920751711252129	0
1	1
0.5469784088617009	0
0.12058776087806411	0
1.0175523525853505	0
0.8880080375768368	0
0.06734740807799203	0
0.8132088453189137	0
0.9687298686162583	0
0.8793948809393524	0
0.6786004274779814	0
0.8125525606546917	0
0.4093461143291445	0
0.2159180777569815	0
0.7748525254812247	0
0.47948723635998575	0
0.7444208020138093	0
0.7242602627085933	0
1	1
0.5877901572252333	0
1	1
0.6467318373747007	0
0.05245558605228705	0
0.6823501806913524	0
0.914998122743539	0
0.11273453211187798	0
0.15461269227234783	0
0.8567205224678369	0
0.5208771178312853	0
0.9303488468943191	0
0.2233930058588793	0
0.5438752573662916	0
0.3074577486830593	0
0.18292795960755542	0
0.588024600930606	0
0.4700463654100186	0
0.7738740709779025	0
0.7498963061933192	0
0.7813135967323859	0
0.8025234376297647	0
1	1
0.9401082335311096	0
0.22002575135013147	0
0.5442781667849359	0
1	1
0.299532447728532	0
0.151505273488933	0
0.35768471863566426	0
0.631906392855254	0
1.0153393914326727	0
1.0758095869020299	0
0.7520410208302937	0
0.676960520087353	0
0.404943651929004	0
0.848329682731455	0
0.5382351404874912	0
0.5089281294343565	0
0.5879679803026074	0
0.31880384473268775	0
0.4860587890998402	0
0.8800465287489724	0
0.702295864463916	0
0.83275070658939	0
0.1021829361010458	0
0.8853343164679117	0
1.0263185894626832	0
0.3919888381886442	0
0.8471245299901252	0
0.6632952458538961	0
0.4154413242929256	0
0.9714319167416426	0
0.569441461778505	0
0.6141008134168936	0
0.9864409821874579	0
0.9483025993197264	0
0.85269460889752	0
1.0505279412550317	0
0.9994767153646084	0
0.7705717688693065	0
0.9860804401802944	0
0.8022492929676857	0
0.6580922885726542	0
0.5028935236352596	0
1.038188965191364	0
0.8472273304615906	0
0.5899561809183658	0
1.0221219491006055	0
0.07987347006594853	0
1	1
0.3056096434551492	0
0.6880420159415629	0
1.0367351585193945	0
0.18230116969538054	0
0.7334204889862467	0
0.7184245983421075	0
0.586778525245527	0
0.15862340781074374	0
0.514393669007647	0
0.48292549780498845	0
0.8453944672564049	0
0.5167903265196938	0
0.6780458736200002	0
0.037610196124358904	0
0.9994767153646084	0
0.10675530537600109	0
0.3745311622080583	0
0.7576984977123833	0
0.3696655224342445	0
0.2126137928632581	0
0.7785620195845495	0
0.16657048882692338	0
0.9222015336811797	0
0.33446066858587337	0
0.07255251419484846	0
0.792714850232158	0
0.2529190766915318	0
0.34149306458299655	0
0.6563928348849162	0
0.08825126124261165	0
0.6848354818726735	0
0.6061475650115169	0
0.6484744046130261	0
0.7629811064949198	0
0.2692522742227013	0
0.8186565012379577	0
0.572943417831104	0
0.9073575079322178	0
0.9547550837329754	0
1.0518490556292184	0
0.6978301645725089	0
0.7919081737527647	0
0.2488878195681591	0
0.02000161364872299	0
1.016539603894492	0
0.8025037587900157	0
0.13799060413378736	0
0.34066735009327653	0
0.2086930355480822	0
1.0070400493824785	0
0.5610409662013974	0
0.6342307724320209	0
0.11672837436834609	0
0.8520576955158163	0
0.2854731102307764	0
0.20561667523793484	0
0.839985694675372	0
0.9711857304321226	0
0.7044099573658839	0
0.29169624056846	0
0.785965598734744	0
0.30904282575097564	0
0.8170676027501317	0
0.8265674997599725	0
0.9586509876258895	0
1.111078530446704	0
0.7867319200614673	0
0.995198073710203	0
0.7984997436857874	0
0.2645084030868302	0
0.7844871658059119	0
0.06134329291184028	0
0.3160469647790642	0
0.8106812698950009	0
0.5197312563436589	0
0.5004952272518742	0
1.0153257007548337	0
0.6742737940377979	0
0.5603090035084909	0
0.08995665386779272	0
0.8506589732316929	0
0.9906825551461087	0
0.4074857464021967	0
1.0297689637716814	0
0.9760553039281076	0
0.6279746126888478	0
1.016539603894492	0
0.7120934222416425	0
0.939321711686451	0
0.7746979563726676	0
0.9724350378169739	0
0.9616061014602976	0
0.6005979744648449	0
0.4340097928692791	0
0.972758596927307	0
0.27152675564613127	0
0.30048267416545266	0
1.2489188983231405	0
0.6063157936536688	0
0.4095751551799558	0
0.42485503072430947	0
0.725787541168449	0
0.7337924490887356	0
1.014305503406701	0
0.9455041374773362	0
0.722163774506902	0
0.9163828261778818	0
0.5808807086787849	0
0.7614530849198623	0
0.06849402792555494	0
0.7723587318615451	0
1.046286500225788	0
0.663499087109545	0
0.4836401891412439	0
0.0693254436841377	0
0.3612019670501111	0
0.9648997529125629	0
0.8235595149518895	0
0.29113746526933487	0
1.0170117075623064	0
0.6198751677334409	0
0.6096267273680634	0
0.6096509228301937	0
0.6166121315644579	0
0.04458814642590577	0
0.37172412374494357	0
0.8107852382924564	0
0.07564558721244147	0
0.8436737603838056	0
0.0979072929526804	0
0.03366567746581301	0
0.82225465454601	0
0.7968431947428363	0
0.9981948159862555	0
0.1898677347700159	0
0.9497796705640545	0
0.32054801025169877	0
0.8246241743735909	0
0.07333836796964363	0
0.49688536771214803	0
0.12793071878601633	0
0.47002501665682767	0
0.8452307560645684	0
0.47928545322306887	0
0.6831931008947077	0
0.8761005868746224	0
0.531277264238164	0
0.9279325706253839	0
0.783355939343681	0
0.9935386130063817	0
0.6757452908082933	0
0.8075575945064769	0
0.7675761091151678	0
0.10561999271647146	0
0.5390950926403557	0
0.7631970618486194	0
0.7456200339612774	0
0.10664510601438577	0
0.16919798951949935	0
0.27578773980667876	0
0.05358299422432422	0
0.8468627584471456	0
0.35972613916056967	0
0.696509835699112	0
0.8299629402450464	0
0.9070378274368847	0
0.9695995027224279	0
0.8521618515570762	0
0.918586981211699	0
0.9146290049680977	0
0.32971713320309975	0
0.26204377871311213	0
0.13164012570768785	0
0.34332130096061864	0
0.26015693718784705	0
0.2759762951423737	0
0.7452958090003723	0
0.8419956835347375	0
0.6096509228301937	0
0.8348634382105232	0
0.010018178577286528	0
0.44507198572230217	0
0.11628486864789123	0
0.5580464856342832	0
0.7476448722947941	0
0.1490343224463166	0
0.2066048524178606	0
0.27739531149157265	0
0.7231543833529858	0
0.9448136022080001	0
0.6714595945218672	0
0.3051679305427929	0
0.5879676856641051	0
0.8068630106544811	0
0.7198481196159081	0
0.3665863744869612	0
1.0581412505810481	0
0.6208962877270011	0
0.14412722543523168	0
0.7476448722947941	0
0.8039560787488907	0
0.8754718189522487	0
0.5674261008871225	0
0.9817872440768415	0
1.0376964791757728	0
0.9134199182250949	0
0.6688648714950373	0
1.0181885320329873	0
0.3496405034671935	0
1.0121883732724397	0
0.47387273047113465	0
0.8949401733302141	0
0.9992491214102001	0
0.8783444661854191	0
0.6260209768951736	0
0.8279133444058288	0
0.35912682013248365	0
0.8110540904267445	0
0.7630898463088123	0
0.7597073495466256	0
0.4436225538043825	0
0.9666450174840728	0
0.8856432311059935	0
0.7536598152384807	0
0.87565886673018	0
1.0098816804535526	0
0.8126627860899223	0
0.8421316292230803	0
0.3641520069394498	0
0.8836436149548852	0
0.8454700893542346	0
0.1966964651701356	0
0.7139367443708273	0
0.4969217541939373	0
0.9208911081451732	0
0.3938410124859006	0
0.5128306528337759	0
0.009976216447207534	0
0.5754582904899589	0
0.7501100316544955	0
1	1
0.18800062173932103	0
0.6226150060637149	0
0.7839554059722608	0
0.5433363004617456	0
0.21499112421541217	0
0.31081251003318233	0
0.6954866707998587	0
0.3255390664645282	0
0.8848334261547717	0
0.006777142914686539	0
0.6640524379665858	0
0.0545328824477315	0
0.12332407800683613	0
0.020059200084284075	0
0.539147190563791	0
0.02697654939417435	0
0.0067409196077892804	0
0.03806457085009911	0
0.6252981692005223	0
0.03851972442915155	0
0.6773604092082772	0
0.13976168413766318	0
0.10779825626748546	0
0.21310377775271047	0
0.22975029625611806	0
0.026507823112107688	0
0.038537736594911214	0
0.004528243250735385	0
0.6740560734221668	0
0.737833020344692	0
0.051419065681227165	0
0.3697017642240561	0
1	1
0.3512070072372429	0
0.37379557690546983	0
0.46272255715355254	0
0.289533119650482	0
0.	0
0.07089482413088999	0
0.013532282118611114	0
0.006777142914686539	0
0.014960401829296439	0
0.	0
0.0636492807912407	0
0.1306956989722022	0
0.7877206112592826	0
0.46386408800902246	0
0.9992100907173459	0
0.2823186755209761	0
0.26930321348783626	0
