# Supplementary material for: A new method for detecting signal regions in ordered sequences of real numbers, and application to viral genomic data
Source: PLoS One. 2018 Apr 13;13(4):e0195763. doi: 10.1371/journal.pone.0195763 (PMC5898753; doi:10.1371/journal.pone.0195763)
Supplement: S1 Dataset — These data are derived from previously published works, as described in the main text. They are in the correct form to apply the algorithm presented in this paper. The unzipped file name gives the virus and gene. The individual files then contain two columns: the first columns gives the value of the normalised mean pairwise distance (MPD) in codon order, and the second column indicates with 1 when that position should be excluded from analysis as it is uninformative (0 otherwise). The first columns are used as the values xi in our algorithm, where i is the row number, excluding the uninformative positions. (ZIP) [file pone.0195763.s002.zip › S1 Dataset/Influenza PA.csv]

1	1
0.05051478366038319	0
1.0276471488645456	0
0.02025463447529856	0
0.06999063509714169	0
0.032369370405437935	0
0.22302132215109766	0
0.13155508675181474	0
0.15540121476252916	0
0.9235999331480608	0
0.7096900366387427	0
0.9997954549811571	0
0.566985152978787	0
0.08113461400763698	0
0.960659407523983	0
0.026805753114542627	0
0.6913789144077355	0
0.010206311788159264	0
0.9432264384729954	0
0.28507164661260737	0
1	1
0.3572641318228536	0
0.9695479423470887	0
0.25538693089954906	0
0.7317409879040099	0
1.0128795496097296	0
0.6691018089133008	0
0.6021411292653518	0
0.226832041653709	0
0.7977432535150752	0
0.05051478366038319	0
0.7890793042549468	0
0.12602438719917083	0
0.6274379031215486	0
0.7188853007679571	0
0.8570948012645122	0
0.02984519755267641	0
0.01548517654731002	0
0.1204953271417692	0
0.8606869036352828	0
0.21078525574276286	0
0.5523255786107102	0
0.9457762794480848	0
0.7649180519876757	0
1.1372352667638246	0
0.03966873997330665	0
1	1
0.08288937759964667	0
0.5956511166258782	0
0.4550505370015829	0
0.9813730257194151	0
1.004354939839453	0
0.6909966225881361	0
0.7879645414102989	0
0.8655362595661502	0
0.5949631571955563	0
0.6670990757041103	0
0.5898941099148393	0
0.5637790031966639	0
0.05557661222878408	0
0.2644148015593955	0
0.8757635132407112	0
0.44828677793111626	0
0.4316107142010439	0
0.5969817938375225	0
0.7600388639539786	0
0.15032449820601426	0
0.6200771163371068	0
0.10655308188576339	0
0.21330168716301942	0
1.0219285803928828	0
0.6603007060612529	0
1.0200715318157634	0
0.06263333313499239	0
0.8041436924824437	0
0.06999158588355074	0
0.5280151427621128	0
0.0460053108392337	0
0.9766571565176705	0
1.0116602505412229	0
0.7135198804284283	0
0.15534531181755043	0
0.5185893909906197	0
0.8692559260287669	0
0.6160630851948227	0
0.814066108225904	0
0.22439941024329327	0
1	1
0.3836775566488009	0
0.7386017270136798	0
0.7238082869476824	0
0.9876554431805347	0
0.7894166868983031	0
0.533240131647215	0
0.1978603509074484	0
0.13641480656326188	0
0.7966726417392672	0
0.7280334720037741	0
0.5076112714981564	0
0.8128532657849319	0
0.6265483474486678	0
0.7289984964937608	0
0.9517120640515064	0
1.020338335352849	0
0.7048955673669717	0
0.664888345964945	0
0.5744104636940537	0
0.4393736514493898	0
0.5741643033420637	0
0.4540489972057965	0
0.9951928940725372	0
0.17205420743380268	0
0.7635334016552864	0
0.6129575100500989	0
0.6209333227704072	0
0.6228173985896974	0
0.19329295844447358	0
0.8391649445806928	0
0.5672228453541662	0
0.039147221804526976	0
0.47021670276217076	0
0.3252751303128562	0
0.16138802451153578	0
0.6974492677229809	0
0.5577353185371163	0
0.38417074345911884	0
0.7005597694511627	0
0.7337918914534106	0
0.2612475965668094	0
1.0302156244899388	0
0.8759997238333792	0
0.781804464916911	0
0.8268837968611157	0
1.0531263330214433	0
0.3482803425994753	0
0.9969147129603522	0
1.0366771549294294	0
0.7805464439432483	0
0.0834862504839372	0
0.7501745830036697	0
0.09945614409978859	0
0.871637972020846	0
0.0680846628126977	0
0.5528508890488006	0
0.7632609172148583	0
0.01057272076424017	0
0.8595880253180735	0
0.421620265607008	0
0.16027059971045401	0
0.23840321669846976	0
0.3510821799978758	0
0.6912247202044597	0
0.9091921325059248	0
0.20348026666266886	0
0.9991927736936651	0
0.10245394678649515	0
0.9331698516901513	0
1.0310437388368963	0
1.032039684958288	0
0.3992608150952039	0
0.22909406263768323	0
0.7613394097572724	0
0.45455229903189037	0
0.9489104161823154	0
1.010889964780139	0
0.9993865419610943	0
0.1775091198003099	0
0.20680431092363127	0
0.8655487241868169	0
0.6492548717859956	0
0.8238890063461178	0
0.967058033553467	0
0.11122242180038357	0
0.4372632262733393	0
0.4542795560944524	0
0.6033036590223009	0
0.3688103309793987	0
0.09987384403194054	0
0.5322271480124892	0
0.9732608839876871	0
0.2465484886991975	0
0.598125762090861	0
0.5696234267469441	0
0.899427870997019	0
0.5416336317200523	0
0.7421758189729645	0
0.5710942042371392	0
1	1
0.38284743156404855	0
0.	0
0.01015302108850626	0
0.03196074170568514	0
0.5632133171681619	0
0.06253682007335593	0
1.0117168052288	0
0.010802306075701313	0
0.07260410517193407	0
0.010206311788159264	0
1.0086161535463212	0
0.02244253503625961	0
0.045159226072022406	0
0.04051518198438918	0
0.030463902780353855	0
0.41718429346191005	0
0.	0
0.07888205617125753	0
0.20590759238072787	0
0.6147718301422758	0
0.5232979712873583	0
0.9812553328552548	0
0.6033582710764689	0
0.3317764349999004	0
0.19336518787634904	0
0.0986696710836842	0
0.15041674442780706	0
0.21893513740696396	0
0.06877752284307673	0
0.23292201963215264	0
0.06589834940944794	0
0.7130516304862861	0
0.42432483233942453	0
0.28725486260002847	0
0.	0
0.05476000000324805	0
0.5319703380910129	0
0.05681843486660788	0
1.0006208503194283	0
0.9952984092156724	0
0.01002922063107281	0
0.04712487815299415	0
0.049947545716402995	0
0.01043064235431798	0
0.09028066635975866	0
0.	0
0.029303278483807635	0
0.20241782549870072	0
0.39608164669023793	0
0.06256494792087447	0
0.09706103447169065	0
0.10045948843310563	0
0.3698074705107415	0
0.	0
0.010206311788159264	0
0.04296431305618374	0
0.010624055715578347	0
0.02679912673980282	0
0.14196744792591146	0
0.1496055825059747	0
1	1
0.8250799776325067	0
0.03139049039195818	0
0.07922112673344384	0
0.3452387803755383	0
0.9252377894136162	0
0.657940545365347	0
0.4935367203051272	0
0.11271209203913607	0
1.0112193642875154	0
0.7548681868546503	0
0.38216485454154697	0
0.4984339316320952	0
0.7466832632515358	0
0.23511470622248948	0
0.2819318867161101	0
0.02827152600217295	0
1.2088941819749015	0
0.8306280133002306	0
0.6309261388852989	0
0.42177127455955726	0
1.036207307921205	0
0.7428878834472956	0
0.515556363566792	0
0.7508778228322109	0
0.17978675178079198	0
0.7251101770963805	0
1.2078391724660453	0
0.6841959588103594	0
0.45287429175036953	0
0.15800126015850943	0
0.8813655724748377	0
0.7579120658462841	0
0.12485902930203138	0
0.9888271878989745	0
0.09238750022770134	0
0.5472265335903037	0
0.030792294594974092	0
0.6671172953070112	0
1.004028138044886	0
0.2771399242868842	0
0.577609699296198	0
0.18587723977827184	0
0.516147826436512	0
0.9230381671099076	0
0.39525850207209773	0
0.713878526403691	0
0.6098812460169845	0
1.041613743140269	0
0.9968336771529019	0
0.7400012232929407	0
0.9678153854723606	0
0.5017999557198461	0
0.6400241041119907	0
0.6548160513310421	0
0.16435652471919243	0
0.44421867024818384	0
0.	0
0.7382223662352076	0
0.15593997961896133	0
1.018784243844579	0
0.26780554703348136	0
0.8690673408417376	0
0.8261985409419471	0
0.17592350139556376	0
0.9665676076257959	0
0.8678814486647761	0
0.7618715335489987	0
0.7696105612405582	0
0.42104198021107103	0
1.0127945497466295	0
0.4672629997749336	0
0.9938913702178132	0
0.9844188733186772	0
0.8253460043442408	0
0.29043299157600605	0
0.12490950911858405	0
0.999446233331842	0
0.7244965788863604	0
1.0185016979510326	0
0.9224113043295928	0
0.06960172207512375	0
0.8821807006595425	0
0.842306203221377	0
0.2098767816758636	0
0.9539488518016039	0
0.6248433999132061	0
0.20715338262148159	0
0.8417648484991528	0
1	1
0.12310419414304843	0
0.929321459820032	0
0.7184432605552329	0
0.6076735086463141	0
0.4219164749241959	0
0.622068243797302	0
0.9386940332167314	0
0.7771577695037034	0
0.948714610900179	0
0.36825829703893637	0
0.8741724939173752	0
0.38739594691984863	0
0.46454426893690814	0
0.5505445714524294	0
1.0043465066442536	0
0.7902820173940653	0
0.22560582475767907	0
0.8250437524754585	0
0.863021734932346	0
1.0414264235625155	0
0.3420663922962036	0
0.7530242875447414	0
0.4708376691051294	0
0.24009196722809042	0
0.8089370288314175	0
0.9476138473902457	0
0.8639078472126577	0
0.8541133649576986	0
0.4029506738759389	0
1	1
0.6633746744634198	0
0.4800820069503524	0
0.3467803798122031	0
0.9550004684202484	0
0.746196859085876	0
0.6435239221556212	0
0.04462531448200946	0
0.42493715125873854	0
0.7895034346511552	0
0.6686466334631904	0
0.5496665085932341	0
0.2961356123931098	0
0.06014701100532822	0
0.7889434861573393	0
0.9372464595741129	0
0.7155622662503883	0
0.49873794629694485	0
1.0224265884978025	0
0.8557290182699095	0
0.6819360213456142	0
0.197802314349821	0
0.862931881021651	0
0.9086702971667645	0
1.0203807524935058	0
0.0624874818244759	0
0.9945505097063974	0
0.2986270827210018	0
0.9952175249073518	0
0.8274496116192953	0
0.7910355292037132	0
0.9990758002581414	0
0.9532569922229126	0
0.5859839038285417	0
0.6983448133712323	0
0.5330909044550364	0
0.4327502768489507	0
0.4251522123332569	0
1	1
0.9465246339168055	0
0.39735138002767967	0
0.5078313572841874	0
0.9807711129392147	0
0.15627941321042546	0
0.23658327054492403	0
0.2587428252756043	0
0.6905430209053052	0
1.1738617310463964	0
1.0129570659017915	0
0.8276921746206366	0
1.0000307927600576	0
0.212020832351438	0
0.6395786615413649	0
0.8021010892667738	0
0.6250713861500353	0
0.5604352332568354	0
1.0114620577257096	0
0.4599682687394366	0
0.2164251918178627	0
0.9483859946141712	0
0.7985114017800373	0
0.648978686359045	0
0.9993141984988849	0
0.9890755725396625	0
0.9242127916891866	0
0.7211291240624085	0
0.21069575202637866	0
0.22777036414749366	0
0.7560058535643469	0
0.5531654928584161	0
0.1722757525149704	0
0.22128380718878085	0
0.9722824627745368	0
0.9989924492955802	0
0.5476312551937524	0
0.14722530308763931	0
0.9926294310787838	0
0.8673476109653752	0
0.673646523259676	0
0.14826420584561514	0
0.7541208574273832	0
0.9864328279817463	0
0.5062588885646307	0
0.42038765416224927	0
0.6527256350805692	0
1.0708475912619821	0
0.6088700287448053	0
0.6574112420817102	0
0.5188100751346162	0
1.0026473990575495	0
0.5429153458385518	0
0.03804419446134873	0
0.820288773141398	0
0.10305713182245392	0
0.7038206447568108	0
0.8642936820052736	0
0.19599291711520136	0
0.862245189840307	0
0.8517454275807055	0
0.8320224836255389	0
0.7425587086521434	0
0.36042412216817454	0
0.772570722911803	0
0.02987450571040296	0
0.0075040439422706445	0
0.6214589670904853	0
0.09641174908949252	0
0.28644401274561143	0
0.7984338636242586	0
1	1
1.0226800507873726	0
1.016796179374204	0
1.0074624343392475	0
0.4834498508697009	0
0.6479418502376344	0
0.3033260233644282	0
0.7495989852212023	0
1	1
0.	0
0.030758855415133058	0
1.0523174210227184	0
0.7695039023314094	0
0.22849676533013163	0
0.9725654667307958	0
0.38061070731597746	0
1.0105248076264641	0
0.3012300212824228	0
0.5472775219445902	0
0.8226523324835018	0
0.9044241749297297	0
0.9573520429568526	0
0.7841045538060339	0
0.9001643430007529	0
0.20606900296872907	0
0.8257805907933723	0
0.02025463447529856	0
0.7858409789723823	0
0.30054473987720826	0
0.28625778476177305	0
0.19306898597973005	0
0.4405874743592487	0
0.6672774434736872	0
0.9144198973892076	0
0.48720871498739327	0
0.45742065317143293	0
0.1263416331945444	0
1.0090811416758223	0
1.0025752070992637	0
0.9516342993167785	0
0.02850395812764424	0
0.46023936869342047	0
0.6589529375224951	0
0.02025463447529856	0
0.16861215434412455	0
0.9908116681832762	0
1	1
0.9663664809489192	0
0.9056751849456155	0
0.4506455161113265	0
0.42855503138631074	0
0.19549082316264166	0
0.5375120071460894	0
0.5618853318687753	0
0.5408287245778022	0
0.5265082373966719	0
0.5508851386366883	0
0.0762480937271021	0
0.9589136767207526	0
0.7857875426867783	0
1	1
0.9968336771529019	0
1.0299424214402848	0
0.17205420743380268	0
0.4214712026215897	0
0.7178145712630369	0
0.32636906123957177	0
1.012065228499357	0
0.2507990262032028	0
0.4954891963761869	0
0.9883315850844363	0
0.7031135367403365	0
0.9596141478466078	0
0.6326991983614836	0
1.0314784581343057	0
0.4445940329823398	0
0.8735825681818081	0
0.3063915583793988	0
0.3227207800812115	0
0.6862440868707217	0
0.8554013849591665	0
0.17574469877765078	0
0.09412016933273493	0
0.7486501068299894	0
0.6023258730446478	0
0.3414242509332371	0
0.6948647079846395	0
0.22723093461575336	0
0.2603730924786344	0
0.5484822494827912	0
0.8915570553867775	0
0.9770442689976032	0
0.32422358317320055	0
0.8393613905637253	0
0.7445010029268916	0
0.8691553429086437	0
0.7486787837747169	0
0.9372837812062639	0
1	1
0.16352976898915533	0
1	1
0.9805572186013412	0
1	1
1.004051700758574	0
0.9983827618957953	0
0.5471115251732802	0
0.6611069129419558	0
0.03680414266843158	0
0.4539118907657816	0
0.3735854073081936	0
1.024595362954304	0
1.0485072203987102	0
0.559607887254414	0
0.9843864084960053	0
0.9320309990450957	0
0.8299568591818394	0
0.4546330529434487	0
0.5543377098055533	0
0.8209821702446453	0
0.44120042061350045	0
0.9431148867539573	0
0.7862650955764626	0
0.3095225542034426	0
0.7358887766117997	0
0.7106608621045969	0
0.7592229174563201	0
0.3714585587464266	0
0.3515105457370092	0
0.7348887957386003	0
0.061550188241832615	0
0.6028429402035591	0
0.38292041326422854	0
0.2866491505059646	0
0.9968336771529019	0
1.0067684303661093	0
0.1279794734168928	0
1.0069152788059816	0
0.975865058676283	0
0.4760328439160505	0
0.5600227343919857	0
0.5913400224989352	0
0.5111361855163737	0
1	1
0.8429089792589299	0
0.21129359197228054	0
0.7218922457095159	0
0.5459261837928427	0
0.8266308149662303	0
0.39311997805058435	0
0.9534964306675535	0
0.3835607841523323	0
0.1873779367569398	0
1.0117168052288	0
0.1475043143901796	0
0.6571932109128131	0
0.2702402209855981	0
0.7810260423727065	0
0.39729195003989637	0
1.054202186764793	0
0.8121270868823522	0
1.1038121159929946	0
0.5281463940511198	0
0.8161423267701734	0
0.5575478149888123	0
0.8101238582023214	0
0.9987597523468214	0
0.9615342057398201	0
0.7470792993704949	0
0.7040601200508007	0
0.07978475306005932	0
0.999975628590044	0
0.903345795025437	0
0.7517613155245286	0
0.31988783964760553	0
0.33819207416500663	0
0.4008713824710848	0
0.15981403224818558	0
0.030863513871311306	0
1.0091932688823442	0
0.9559050749441822	0
0.7251253242667218	0
0.2648524792303	0
0.17367388633220227	0
0.7011056751632861	0
0.9831132934579334	0
0.5467957992444707	0
0.1378188193800762	0
0.21844502335658722	0
0.6655163747316565	0
0.6146949172957128	0
0.4719159873245761	0
0.6110028313389643	0
0.20367535036882722	0
0.4214610460798237	0
0.8088029539195704	0
0.04440911553511529	0
0.06747559070265771	0
0.14701051199045456	0
0.4742698976873217	0
0.5155625164297879	0
0.05051478366038319	0
0.03525392707718447	0
0.725371688553189	0
0.1938558644362293	0
1.0002653560992938	0
0.14948448677847526	0
0.09073556824531642	0
0.8285581687714177	0
0.11362495738619284	0
0.040359026765412455	0
0.08288937759964667	0
0.33406233845445626	0
0.04250195951478141	0
0.27608043226728834	0
0.	0
0.010206311788159264	0
0.03680414266843158	0
0.009024663192719924	0
0.022926061539254836	0
0.4856652799110894	0
0.02048530520938994	0
0.	0
1	1
0.04210400955408761	0
0.	0
0.3912557977828563	0
0.01007551394773531	0
0.7610620363830484	0
0.10297715789696565	0
1	1
0.0483490247196564	0
0.	0
0.	0
0.02025463447529856	0
0.5582006142299101	0
0.2977539117989926	0
0.010326478215173362	0
0.	0
0.8838031646448451	0
0.4851709151844993	0
