# Supplementary material for: A new method for detecting signal regions in ordered sequences of real numbers, and application to viral genomic data
Source: PLoS One. 2018 Apr 13;13(4):e0195763. doi: 10.1371/journal.pone.0195763 (PMC5898753; doi:10.1371/journal.pone.0195763)
Supplement: S1 Dataset — These data are derived from previously published works, as described in the main text. They are in the correct form to apply the algorithm presented in this paper. The unzipped file name gives the virus and gene. The individual files then contain two columns: the first columns gives the value of the normalised mean pairwise distance (MPD) in codon order, and the second column indicates with 1 when that position should be excluded from analysis as it is uninformative (0 otherwise). The first columns are used as the values xi in our algorithm, where i is the row number, excluding the uninformative positions. (ZIP) [file pone.0195763.s002.zip › S1 Dataset/Influenza PB1.csv]

1	1
0.011947861614101706	0
0.007689327400169193	0
0.08898817236329112	0
0.01573619737009445	0
0.2928694620980467	0
0.4793146481454577	0
0.020223376412704667	0
0.048461042783179524	0
0.8443307401051483	0
0.9789915899089333	0
0.7643511000165291	0
0.015837870525102254	0
0.37536486555442117	0
0.027826641520780956	0
0.022864339040984814	0
0.6764263547457846	0
0.	0
1.0459532863027818	0
0.6007196671930612	0
0.20726521640108736	0
0.14203135593802185	0
0.15892249479694878	0
0.1638034624194261	0
0.028107712268259987	0
0.029336339083919073	0
0.6444176698958191	0
0.28798188036344724	0
0.19460868374835943	0
0.17420368225558014	0
0.07263564488213763	0
0.	0
0.2787514211805337	0
0.14520213827079184	0
0.415822936555397	0
0.028336088923740343	0
0.7725797957598382	0
0.055852046211038446	0
0.0470281552309878	0
1	1
0.3032472176572687	0
0.34759116346129293	0
0.03080828584805329	0
0.16253842928718115	0
0.12839810791351175	0
0.018935875867776765	0
0.9955819063747371	0
0.30812543743418314	0
0.5212460179132452	0
0.	0
0.21390555533254363	0
0.8016750646121118	0
0.3233709672631041	0
0.7751361615275616	0
1	1
0.6919378519168315	0
0.26147544647727167	0
0.8850268083228189	0
0.5889626283853144	0
0.970099158298378	0
0.33380686097500295	0
0.880966450127625	0
0.36141556022371457	0
0.23628183934576974	0
0.3487499427274954	0
0.30839071863160067	0
0.4338328169896889	0
0.7999597378530187	0
0.059151883181645264	0
0.15231690379355722	0
0.21198595981713167	0
0.15081096740354877	0
0.5030941033030262	0
0.2974981974171567	0
0.644565755376233	0
0.7989467728674959	0
0.4616472252074028	0
0.7219839821860414	0
0.6811460115169169	0
0.6887215943967652	0
0.8760999808030928	0
0.18453890071775822	0
0.18578407055522214	0
0.23766974420954481	0
0.1764571581129872	0
1.01893560994716	0
0.4521635983104055	0
0.8159212382145472	0
0.5174723785145796	0
0.9916728979195429	0
0.78005283524279	0
1	1
0.6904169747379019	0
0.07010397011397182	0
0.05470438919051423	0
0.33367383947401585	0
0.5232234852259626	0
0.1745853476283648	0
0.23786960580776215	0
0.21576574622595215	0
0.8047261290088835	0
0.5003046306949318	0
0.048461042783179524	0
0.9830051279210538	0
0.39832427150270183	0
0.7218275217276177	0
1.0053627280171118	0
0.08560268736610445	0
0.11069023320178656	0
0.8286816062879705	0
0.9364554799850793	0
0.32425984400296215	0
0.7434497357150625	0
0.43785000907523824	0
1.062036862626941	0
0.10718181679473812	0
0.3380555006494797	0
0.6687771025613972	0
0.22627731537666465	0
0.9827456127781855	0
0.6330449112590797	0
0.5078820107368333	0
0.9457911525410477	0
0.506700019669235	0
0.7509587512964201	0
0.4397253797955415	0
0.22414295464741055	0
0.8445563176735459	0
0.09789826688110341	0
1.0417492543064752	0
1	1
0.30793147494852435	0
0.5760915005309114	0
0.9884565406703203	0
0.2026523744382831	0
0.9497545073844034	0
1.1687986763699945	0
0.30178054009132604	0
0.9212503682119042	0
0.12035247384081922	0
0.3789342369648948	0
0.8237581118343742	0
0.5747235269783951	0
0.12016309150590054	0
0.26551986513603293	0
0.9217084986054891	0
0.025879747763590758	0
0.7913641293201239	0
0.8954206144396377	0
1.0361864753020187	0
0.054885844968831914	0
0.3318980282563906	0
0.9080221750946976	0
0.4228332572449999	0
0.3846723721203668	0
0.2805463432168323	0
0.7393549537830693	0
0.12401616452427293	0
0.849022516965118	0
0.7622006440133212	0
0.415822936555397	0
0.407181815609392	0
0.18496748779234784	0
0.09984097202242713	0
0.3338215256103678	0
0.048461042783179524	0
0.25950968125961743	0
0.3877091776317046	0
0.6596008296276301	0
0.5561881194941151	0
0.7704606504573186	0
0.5705678785377116	0
0.07919297609567441	0
1	1
0.4680817549464906	0
0.8039359848784359	0
0.9728469143401671	0
0.49797703025896717	0
0.9607538673339729	0
0.9411642694737069	0
0.19379017999537357	0
0.23144845259277536	0
0.31976136344425926	0
0.9836194116919483	0
1.0699136851929059	0
1.1656891089794201	0
0.10256947498700263	0
0.9559967500857752	0
0.5413761307912828	0
0.18947457912597931	0
0.6586124070704796	0
0.5294346900631309	0
0.011923993292521433	0
0.2669690016963126	0
0.9507462472063235	0
0.2307792940165813	0
0.1958607038443231	0
0.28960290839290126	0
1	1
0.2518213923920771	0
0.06561186173355556	0
0.3237232943852155	0
0.2175210830665213	0
0.07435433868630899	0
0.03386953858280362	0
0.9579551108332233	0
0.3856253193615569	0
0.9327735929923642	0
0.9441688083754948	0
0.9463715517761702	0
0.603309222048592	0
0.5631866507542587	0
1.0301024272136887	0
0.9067578154037994	0
0.6953899100988399	0
0.6110807352376548	0
0.9746306013955852	0
0.36697155078359966	0
0.2288275398522091	0
0.10792542693525478	0
0.6700625534636493	0
0.6235921992055158	0
0.2642875922628186	0
0.49060770640878293	0
0.22700554377367446	0
0.7962820246887415	0
1	1
0.9182210278780047	0
0.18556911159299108	0
0.3736166565969412	0
0.5268616557437594	0
1.0031788923841642	0
0.2302225261814804	0
1.1055079044440077	0
0.24510013329381725	0
0.5815306114141006	0
0.9620826687187088	0
0.6435516107883917	0
1.0384671507677505	0
0.8641989398176528	0
0.13231936536294192	0
0.06531323275507873	0
0.2476021536931039	0
0.3902369728953306	0
0.8917797482444977	0
1	1
0.6585904268242141	0
0.8467932793144254	0
0.14067998830322773	0
0.8636236067099317	0
0.47162230973716784	0
0.3270196553174024	0
0.4590037495234371	0
0.9863288606807072	0
0.5907616164091484	0
0.24659438136676878	0
0.8605759196322975	0
0.5983720059447655	0
0.9330157457687271	0
0.5504904786919173	0
0.8835461056624566	0
0.7948981540727381	0
0.9871099551772949	0
1.0015722442978459	0
0.99864236239648	0
0.05486447120197888	0
0.9024360658501793	0
1.2111366323801225	0
0.21510155728709762	0
0.3869361965378981	0
0.5917213260139152	0
0.8639229831925948	0
0.5338626326969637	0
0.859605315053801	0
1.0604636979770323	0
0.1650949409263087	0
0.9504866677336831	0
0.1121104930804214	0
0.37282492420292634	0
0.7964474095004962	0
0.21764559067225503	0
0.46298628297606237	0
0.032928853483984964	0
0.4251194728852449	0
0.5258892445551239	0
0.38690865958277704	0
0.4125840278878774	0
0.7373648500902321	0
1	1
1	1
0.2529659640247489	0
0.9349242009430785	0
0.20572682746853635	0
0.3128703189900989	0
0.8594777680148972	0
0.5905880254555098	0
0.6429628156792606	0
0.5009050678921662	0
0.6634148491023141	0
0.9722274605394235	0
0.23083347391892112	0
0.7982803021135955	0
0.3081481945578838	0
0.8629492081103014	0
0.3135079831381274	0
0.7375359418406462	0
0.8571779428373943	0
0.9928434954756353	0
1	1
0.2570764080138235	0
0.9722565322604946	0
0.6911057665998533	0
1.1592307767066887	0
1.007930819901293	0
0.08542027450591629	0
0.8485841240882491	0
0.8816236982296408	0
1.0703579468684707	0
0.7201070992085727	0
0.8058086646467127	0
0.6000688406313769	0
0.84859094071703	0
0.3433551262249965	0
1.0003711454900666	0
0.3862429036915312	0
0.2953075577033399	0
0.7098707469906503	0
0.890061261549484	0
0.6585904268242141	0
0.49577746060051847	0
0.9870958747191807	0
1	1
1.0561819349516348	0
0.4496594693826604	0
1.0010518640293635	0
0.6302467061533045	0
0.7575080782507705	0
0.3682311388372716	0
0.7986882488434821	0
0.8172557935496858	0
0.8989520931093444	0
0.0590353088397472	0
1	1
0.15341341641879747	0
0.10915788596971343	0
0.7168179514801534	0
0.5352371927710441	0
0.5996898863589919	0
0.6670519291673102	0
0.2930556428200075	0
0.5124370716085096	0
0.8632021075851629	0
0.23796356273199123	0
0.5155777294173822	0
0.14066572608499972	0
1	1
0.3463498158567298	0
0.9808740259546671	0
0.6126658742232478	0
0.3510518745448206	0
0.6182661286733522	0
0.99906534340186	0
0.4055266949861027	0
0.7193325595911113	0
0.5503663025720782	0
0.21987311562518644	0
0.22636055953437575	0
0.025146349228735227	0
0.7815224679373467	0
0.09574795480373814	0
0.15318391665964862	0
0.9001575157153645	0
0.44021289596125546	0
0.1282749081918807	0
0.728243852937707	0
0.7345060777051934	0
0.6464994716550776	0
0.5143602691112212	0
0.9979583975166082	0
0.9746306013955852	0
0.2845515120193899	0
0.8768375751419504	0
0.4259188495964956	0
0.23374975150110544	0
0.8629774844690941	0
0.6517011835118012	0
0.15856066091337734	0
0.3198213972149853	0
0.5365337745164351	0
0.44310267577551393	0
0.275295459566103	0
0.17228376145302277	0
0.6505735549010897	0
0.23842905799091701	0
0.5545189082046418	0
0.32796438276068857	0
0.17098283403315603	0
0.9047208878801749	0
0.6332040851695714	0
0.28883223706038286	0
0.847621812937781	0
0.024027162756141855	0
0.11199919638472931	0
1.0390055289662294	0
0.33603928148468026	0
0.8761842806280468	0
1	1
1	1
1	1
0.07758393889913846	0
1	1
0.5428474734818987	0
0.6780685073759106	0
1	1
0.5216345108126608	0
0.2539791293028561	0
0.9087865918974353	0
0.77545629339471	0
0.4007580392467092	0
0.26017735974904854	0
0.35905156242848424	0
0.8078788258897006	0
0.8111005253416699	0
0.4675122380274726	0
0.12251092838579256	0
0.13925679706412092	0
0.788259563201243	0
1.0164549330367862	0
0.39860015631171414	0
0.8110865090001959	0
0.16829501429796004	0
0.1023458355199723	0
0.9662918791452121	0
0.9107099784305	0
0.2834558053969703	0
0.7079191221190123	0
1	1
0.6156709082812374	0
0.8513049839815016	0
0.9632097999220094	0
0.14598024154563666	0
0.013661502799843439	0
0.19870739773613863	0
0.7025873799037341	0
0.689135195133345	0
0.5129689445464406	0
1.0428900201250522	0
0.745262352109499	0
0.15750614637109214	0
0.4417157331412104	0
0.29598988646540914	0
0.12251092838579256	0
0.10487046796121739	0
0.6914385850214401	0
0.17111453914793986	0
0.1286609663258858	0
0.3380578853609147	0
0.3117407526791171	0
0.2465448650061693	0
0.05475209951582141	0
0.3519327971112405	0
0.3942421813672266	0
0.38380522547481605	0
0.39587935732914925	0
0.4582098822058592	0
0.641305788070203	0
0.9860058418413787	0
0.4867685854226674	0
0.785763287955516	0
0.5402820760585786	0
0.8962264050945125	0
0.8914967218466906	0
0.9050805495524913	0
0.13257552471066109	0
0.10922046805208896	0
0.9721602493672595	0
1	1
0.11830894457016546	0
0.7888501967658743	0
0.19343252825457	0
0.2480239178295305	0
0.6907579147153654	0
0.9996809283849158	0
0.04182795271341595	0
0.398586357379231	0
1.1018511405466995	0
0.09321652197570797	0
0.9476976400972956	0
0.07479535518015971	0
0.12966850588906342	0
0.570723475432633	0
0.15219249941388285	0
0.35991709124360827	0
0.2539791293028561	0
0.25101405856938375	0
1.0489651076209265	0
0.9040442666093618	0
0.19476137424460427	0
0.09913892511741759	0
0.6524806451423382	0
0.2740073946414935	0
0.7591907327407478	0
0.7085266605145003	0
0.7508361478950103	0
1.0508504796024045	0
0.8038811026917974	0
0.7505013030129631	0
0.2450167705761833	0
0.45125663740874294	0
0.08474053757350847	0
0.9947925277336243	0
0.048461042783179524	0
0.2639146519886666	0
0.3979163648785947	0
0.28804977878914884	0
0.6923263624038296	0
0.8934585453871191	0
0.28497440750700376	0
1.0008253935164007	0
0.8077867677948494	0
0.5046334275238046	0
1.0583907718475152	0
0.99906534340186	0
0.33461334554826827	0
0.01730274323657696	0
0.761367919040984	0
0.7334380077166072	0
0.19520360102283796	0
0.29405987711308856	0
0.20125309039803296	0
0.3604969693086238	0
0.4338328169896889	0
0.978993918249954	0
1	1
0.017133856139546023	0
0.2257469455962613	0
0.8055186245945131	0
0.34988403175484317	0
0.06461492099119	0
0.6679637129921842	0
0.1515133622337035	0
0.024714394706887348	0
0.18293844025049574	0
0.722588298882212	0
0.8410981129017717	0
0.5984094627543679	0
0.41304287245763466	0
0.07800359831368882	0
1.2142461997706968	0
0.8578212877985795	0
0.0480209018069155	0
0.3075803936824059	0
0.9912408699046056	0
0.5474950337996001	0
0.1415629512504043	0
0.2912816982508791	0
0.9974460836611482	0
0.7282059610684386	0
0.9951060341980135	0
1.0510444177628704	0
0.18630784718952337	0
1.0043237294121596	0
0.29500698184604873	0
1.0794592585332865	0
0.9827367778134831	0
0.5128669555489983	0
0.10653338293915614	0
0.6835436751698988	0
1.2111366323801225	0
0.895024896703114	0
0.656327684900295	0
0.12293435864059636	0
0.05473620665651533	0
0.722725926233297	0
0.5631399790809507	0
0.6595095707285222	0
0.14358044396109187	0
0.3822975557943771	0
0.16853779454541984	0
1	1
0.741744626654821	0
0.9457365848857266	0
0.15425018196154638	0
0.7653475902015536	0
0.24162948446047247	0
0.3814357704458544	0
0.24980285619469472	0
0.1335028227851528	0
0.5883177217022556	0
0.32935703876360006	0
0.8122275423965334	0
0.7764179719743309	0
0.15231690379355722	0
0.6038115462023497	0
0.6798499883106686	0
0.4063275234280313	0
0.8726446877533458	0
0.4063363073065566	0
0.20264488780563175	0
0.9876215216127392	0
0.2530464225773318	0
0.5027358908909814	0
0.11170114058704615	0
0.4515476956114059	0
0.3634757999770447	0
0.39795271258030407	0
1.0216446094089564	0
0.7271004002018036	0
0.32138182924671	0
0.12130927155749484	0
0.5512933416640219	0
0.8628233960124866	0
1	1
0.8206193908409685	0
0.8083559462559997	0
1	1
0.16354828222530793	0
0.997692032490695	0
0.7660168771748052	0
0.8699783892942852	0
0.42697499447376214	0
0.9952437334044498	0
0.5451363260580881	0
0.6047752864033514	0
0.40381770893616614	0
0.9006191082991926	0
0.7517437314475572	0
0.42805929865650055	0
0.8172199575852278	0
0.9365868612669909	0
0.47162230973716784	0
0.18775345117260145	0
0.948970158465128	0
0.23786960580776215	0
1.0067869169817945	0
1.0061906454387535	0
0.31327931053976665	0
0.9968672048267527	0
0.6114038369537016	0
0.7036080190111581	0
0.056669493611609924	0
0.10503138051311167	0
0.26754989365636095	0
0.6958330130463366	0
0.7508959594586889	0
0.5179598740290918	0
0.10044246071212917	0
0.8070126897334103	0
0.25791664360034783	0
0.6377000758337736	0
0.4909513283804229	0
0.11995309958079525	0
0.9992001798814647	0
1.0045258233588417	0
0.6307678317600125	0
0.34091816865357716	0
0.21515454786043664	0
0.31242833716240287	0
0.6584500790979463	0
0.04557250158133464	0
0.6178598676721836	0
0.2826294605558155	0
0.12781038961970073	0
0.8198909817203717	0
0.6813679890405514	0
1	1
0.5971795551820575	0
0.6693142994442353	0
0.5786793522673183	0
0.3585851552036097	0
0.7101703014449152	0
0.5269502342595836	0
0.7187133343374896	0
0.363878177607039	0
0.5148915458385858	0
0.7523612307927494	0
0.9106016186258202	0
0.5680054479345686	0
0.25147629615055345	0
0.13382637829504457	0
0.10559958072544816	0
0.393982381622421	0
0.02019943926481344	0
0.5369832491673601	0
0.059970014465829315	0
0.23089074897925635	0
0.708621468405813	0
0.5989839272414953	0
0.8615932120513861	0
0.5385132860497266	0
0.3271236834846471	0
0.3763389890973146	0
0.0572070337689148	0
0.925807174092251	0
0.8859053144776217	0
0.5767841691485057	0
0.3147804735633594	0
0.24356278070747114	0
1.0746620294425546	0
0.02411379574235355	0
0.5966730792675862	0
1.0752882617237804	0
0.23229370488876863	0
0.20814335245837826	0
0.9782056769642632	0
0.5784478451013803	0
0.5000124453772298	0
0.6953708818532018	0
0.1667064342964778	0
0.1947325956432559	0
0.16536762196447694	0
0.7024564595887591	0
0.37480653645220013	0
1	1
0.2754730773865301	0
0.011313059953397963	0
0.1193108709987665	0
1	1
0.3348777536374057	0
0.3059773071708516	0
0.15345756053883722	0
0.10374956811823678	0
0.6109642490535034	0
0.025879747763590758	0
0.5099861583920057	0
0.7972286116320357	0
1.001728758741102	0
0.042764440531028715	0
0.6855091766376394	0
0.07148904733808659	0
0.5930817146763857	0
0.02392807897642271	0
0.0487814987065934	0
0.5360860487905947	0
0.2731255372214971	0
0.011506942105028591	0
0.9589387094422771	0
0.5345321904075355	0
0.9107926228333718	0
1.0236173287588308	0
0.5656022967481203	0
0.04537022817299511	0
0.	0
0.5864309797563817	0
0.044574415556847095	0
0.033238077853463256	0
0.	0
0.008055083299472843	0
0.	0
0.	0
0.	0
0.9955397774763248	0
0.010163501055096676	0
0.1819321930047418	0
0.	0
0.34504908864991185	0
0.7026066614862482	0
