# Supplementary material for: A new method for detecting signal regions in ordered sequences of real numbers, and application to viral genomic data
Source: PLoS One. 2018 Apr 13;13(4):e0195763. doi: 10.1371/journal.pone.0195763 (PMC5898753; doi:10.1371/journal.pone.0195763)
Supplement: S1 Dataset — These data are derived from previously published works, as described in the main text. They are in the correct form to apply the algorithm presented in this paper. The unzipped file name gives the virus and gene. The individual files then contain two columns: the first columns gives the value of the normalised mean pairwise distance (MPD) in codon order, and the second column indicates with 1 when that position should be excluded from analysis as it is uninformative (0 otherwise). The first columns are used as the values xi in our algorithm, where i is the row number, excluding the uninformative positions. (ZIP) [file pone.0195763.s002.zip › S1 Dataset/Influenza PB2.csv]

1	1
1.0057578814848918	0
0.017693161400422708	0
0.	0
0.09904175453386324	0
0.09558044586641773	0
0.3479882696048797	0
1.0914972501084081	0
0.9266154189760082	0
0.6278004567764114	0
0.7627496752351414	0
0.5291586065746934	0
0.46553555415632153	0
0.6898139312894187	0
0.005904487140400411	0
0.2830666879884866	0
0.011733735644739198	0
0.07434258585028891	0
0.	0
0.39000312276396765	0
0.264003325824033	0
0.3438607669298112	0
0.04144986144883533	0
0.8316077076550284	0
0.1286240392820509	0
0.38691970750427446	0
0.3178222746727499	0
0.9982507512377976	0
0.10913100231628975	0
0.03334664339863057	0
0.759732465320992	0
0.35975492836453027	0
0.9714096340231508	0
0.2717139460075471	0
0.06571596324993333	0
0.06441056106761603	0
0.7476288239944509	0
0.15385637982808378	0
0.96552332323633	0
1.0260014714396142	0
0.11339071052051483	0
0.42968347458321904	0
0.9629759237453006	0
0.8460546473776129	0
0.4036852646615191	0
0.558414153253094	0
0.6095411473178315	0
0.3752324886933352	0
1	1
0.6099117499447753	0
0.6099117499447753	0
0.3315837281232189	0
1	1
0.022903558772457682	0
0.736830329946416	0
0.4350659888155448	0
0.6867124523446756	0
0.7625649342724741	0
0.8716482433897791	0
0.22949624956592177	0
1.0228091325675392	0
0.5604066297714285	0
0.01645140616686293	0
0.806578935856625	0
1.0113764585914957	0
0.9011969671414587	0
0.7817775753114135	0
0.7980605274317937	0
0.9940259998864369	0
0.5498738065829002	0
0.6874765888311455	0
0.866771092939371	0
0.19151421098065652	0
0.8132386046578641	0
0.7665617820520373	0
0.851276107220723	0
0.5787844000346326	0
1.1420693856285697	0
1.0143750898554886	0
0.8402119085164803	0
0.8876327353429718	0
0.6613643291813462	0
0.3698082128410915	0
0.53075457958672	0
0.5013097349605423	0
0.6217581791700136	0
1.0006085188012532	0
1.0777261319449143	0
0.31085740414042523	0
0.7015594515601915	0
0.593462258137798	0
0.584006554379334	0
0.6586331043715712	0
0.7560935365490927	0
0.5192605594701402	0
0.6705321441921579	0
0.8452275964114915	0
1	1
1	1
0.6758824807076601	0
0.5147655720952633	0
0.2032503676069416	0
0.6605792412768695	0
0.7700127884199278	0
0.8293495181458518	0
0.16004599026937655	0
0.3851697986464381	0
0.7580722011199167	0
0.6713334109467899	0
1.2777867817053492	0
1.017503282681852	0
0.20419523652745877	0
1.0694102163798302	0
0.9614824701162311	0
0.7006631283205234	0
1.0609765023606208	0
0.8428493058182827	0
1.0152601917553024	0
0.27642618780703726	0
0.9290711455242315	0
1.0061553443566353	0
0.6581394808912753	0
0.08712414729543094	0
0.30274965062945525	0
0.09656960043480646	0
0.21839290144715762	0
0.6269049298492004	0
0.32647239869099376	0
0.13553203351519647	0
0.7106134769507743	0
0.5995518696837798	0
0.6798797781097932	0
0.6002667971037083	0
0.6261640272365154	0
1.0098506627119983	0
0.7697162469520219	0
1.022088926843414	0
0.14236147380966407	0
0.6527917293837243	0
1.0177489405334135	0
0.	0
0.49307199061159784	0
0.7620789454555474	0
0.7478008145957366	0
0.7294793664726352	0
0.7597342327941824	0
0.40149590317978207	0
0.8318617727200278	0
0.46705931403898737	0
0.7045480180065115	0
0.43719754933848093	0
0.05468656905738759	0
0.9884386939267801	0
0.11510021897559104	0
0.41332205702369285	0
0.7245367408096911	0
1.0643565913984148	0
0.9977823587758909	0
0.06397823097520526	0
0.6131375006180457	0
0.053171547517211475	0
0.8398807572838144	0
0.7455030414597954	0
0.6159434325063704	0
0.972423740969848	0
0.6594775689361274	0
0.058514879842397796	0
0.8876276550487635	0
0.8286055061755265	0
0.3398723331558519	0
0.10830183129868319	0
0.3470232296122938	0
0.44161022043126197	0
0.7082507764425993	0
0.5679930958323197	0
0.04895374809056083	0
0.8171789613548587	0
0.40621318216150504	0
0.520083529690568	0
0.9761846887425614	0
0.6963388288272533	0
0.617932789881812	0
0.722645541746911	0
0.2333232251953451	0
0.024980474725381938	0
1.1387539924825192	0
0.4839687672942088	0
0.6710150190470001	0
0.8817397349880938	0
0.6627353488624698	0
0.5888723529109459	0
0.9349805240750413	0
0.05746002967501723	0
0.7912012893809955	0
0.4973712353185492	0
1.294000773485497	0
0.9300820069353744	0
0.016787522532872235	0
0.5738348837418253	0
0.7411547923022329	0
0.4223585327322248	0
1	1
0.6222062756027114	0
0.11794055958394734	0
0.34417283252362696	0
1	1
0.5679951247996304	0
1.0229243720545262	0
0.3825139028444756	0
0.3526597236439015	0
0.6601074757414956	0
0.3539274620807983	0
0.6353262973902241	0
0.5077992826752235	0
1.0303218846118216	0
0.2125568639719769	0
0.9947961399484444	0
0.41510774247072735	0
0.6523611949953051	0
0.8577812257183121	0
0.6221693547274318	0
0.6889519992215604	0
0.40477455892006187	0
0.07354739928489948	0
0.17560198897362186	0
0.4415786861975037	0
0.86084625798757	0
0.7107314063652252	0
0.513264119485449	0
0.927172279424437	0
0.9077534632487635	0
0.4925322768383608	0
0.8121357110538698	0
0.187626613752995	0
0.6998352839362503	0
0.4484940121315692	0
0.6264613938987984	0
1.0196991640963287	0
1.307158681898699	0
0.4470569963215698	0
0.6104120486065614	0
1.0085222087637284	0
1.1985893646535553	0
0.04531857282508076	0
0.4801568206442762	0
0.22758875827114763	0
0.900371800318652	0
0.4991365192282131	0
0.4866852889669082	0
0.3130934469753302	0
0.5660642854002945	0
0.1627635361704161	0
0.9918198642058658	0
0.042925742625854156	0
0.09749269731260406	0
0.9565268937239784	0
0.8670884234543671	0
1.009778487848917	0
0.8017956498829598	0
0.7312279372651763	0
0.6627412800442898	0
0.7658414862321639	0
0.6019248461818966	0
0.5317294534527764	0
0.23758367752774925	0
0.7547304688111974	0
0.9530860150181264	0
0.5240877237038083	0
0.005929948447500507	0
0.8444040381230888	0
0.7485265649343316	0
0.17229118852832512	0
0.2079961539184858	0
0.5846673493146424	0
0.896736404170241	0
0.07760543077848582	0
0.63742811806745	0
0.3857797736782345	0
0.7854004140309238	0
0.8740306199291679	0
0.39568953019507336	0
0.6104120486065614	0
1	1
0.9835245633828897	0
0.6529174990559753	0
0.14749911987623526	0
0.1206347877769721	0
0.8251008413894447	0
0.06632784412987888	0
0.8131209108882065	0
0.5983762933428826	0
0.5292640193739687	0
0.3033222058103462	0
1	1
0.5383202183088432	0
0.031654547227508774	0
0.7768242385035758	0
0.045022444857147806	0
0.5542265946856252	0
1.0259517586980134	0
0.9471131655274037	0
0.8186184005990194	0
0.9047919099064223	0
0.9201130514233531	0
0.7468068151595225	0
0.1104316531928898	0
0.3235846438194973	0
0.3533759080378516	0
0.382147878033473	0
0.025078503049107092	0
0.042687563071958756	0
0.9678620719306777	0
0.7628852507319301	0
0.031892567799733054	0
0.6159434325063704	0
1.0105240094965178	0
0.5961912629569258	0
0.580238052894171	0
0.3390645067146672	0
0.8327675842616156	0
0.4719628615209291	0
0.3847517824330928	0
0.8216881694249929	0
0.6499716529142138	0
0.08523262272087287	0
0.8978401888062258	0
0.9372228833271095	0
0.9001460158730047	0
0.830945980362593	0
0.8702305912443764	0
0.6241226852048394	0
0.05813927717005932	0
0.016684363726667015	0
1.0019941625862374	0
0.6995197933709264	0
0.5567660832535061	0
0.8394560623351799	0
0.37312886774729453	0
1.0192482440397959	0
0.689918080830051	0
0.9774315693808734	0
0.8063810447392205	0
0.054905106675098445	0
0.19993140407639065	0
0.10677533604259902	0
0.5879521544336561	0
0.01563863085813413	0
1.0399181761463594	0
0.1963176294773925	0
0.05598484925099149	0
0.	0
0.22926899480960863	0
0.5861482102877109	0
0.07141009851265984	0
0.4579644289109498	0
0.5379752326440704	0
0.08273668931890714	0
0.645596485391996	0
0.6106310087113411	0
0.5858794220431611	0
0.6451048357913765	0
1.0227661883871166	0
0.10746913734321678	0
0.024969796053515254	0
0.9982507512377976	0
0.7664733831700496	0
0.3398312836338413	0
1.0993303423633598	0
0.5057931303250038	0
0.02428966631162103	0
0.07400139557678159	0
0.39286229800139366	0
0.9577418367095487	0
0.5230414073873895	0
0.4889393520421899	0
0.354954543636204	0
0.12376558432071628	0
0.5784820751161662	0
0.5092474926764224	0
0.5437422990339204	0
0.4379248353666789	0
0.6744616705479936	0
0.6577912177929681	0
0.8725013646213196	0
0.	0
0.7838305877871022	0
0.35922679424098813	0
0.5583886069890726	0
0.7169924907877929	0
0.6865579062171266	0
0.7223332747922867	0
0.9836758941647796	0
0.2349825732023554	0
0.9667321978154728	0
0.7655943336123767	0
0.9149912903147939	0
0.36123247682186854	0
0.8402763544209856	0
0.6887584118511259	0
0.6878565145317462	0
0.7344921530543133	0
1	1
0.37552583362221315	0
0.9963796009280297	0
0.048575554710965266	0
0.7781894045887816	0
0.7727166389702353	0
0.09334871730416433	0
0.4240337896484464	0
0.6099117499447753	0
0.2953988224679145	0
1.0546283633091893	0
0.06386792368042041	0
0.6893688878758212	0
0.7186356274814675	0
0.6295081571313778	0
0.9426022661540303	0
0.2509965341206025	0
0.4033838297556829	0
0.47747430100955635	0
0.9226145609724753	0
0.6129840294418043	0
0.5483268635096392	0
0.21179000598688635	0
0.9999110659473365	0
1.0015135834691105	0
0.8224741812741124	0
0.5919078337784727	0
0.8398108030126291	0
0.24323147300399253	0
1	1
0.7676098851335329	0
0.5217879115671452	0
0.43699193752387433	0
0.8284276188495787	0
0.5391167999227942	0
0.8630333362007379	0
0.7166604869071335	0
1.035720430668689	0
1.0577237086103064	0
0.2291337115558976	0
0.7895796160698607	0
0.5429122353796263	0
0.10664705692479948	0
0.5284137560433738	0
0.515214312939503	0
0.9802520450695509	0
0.8580055271292546	0
1	1
0.04651107787916459	0
0.3414966410651247	0
0.02214304851622102	0
0.8129611461041776	0
0.6955972771954066	0
0.6832020284924853	0
0.4993155020058157	0
0.9015559779055228	0
1	1
0.7315214603313042	0
1	1
0.7980924160134579	0
0.29956287447597535	0
0.4202027064526405	0
0.3370966596876108	0
0.8586100571283226	0
0.9650859603015959	0
0.7688861370963834	0
0.5506975020529818	0
0.6573115135602836	0
0.28113321005861786	0
0.6549019971571916	0
0.8698298633884362	0
0.7631221930440627	0
0.233689009302798	0
0.6852364148837641	0
0.10715803580401731	0
0.5165526601010781	0
0.6836015475839499	0
0.12533461691483408	0
0.6604738553054065	0
0.9634786120074644	0
0.434938400046188	0
0.6608090148060177	0
1.0117384535822307	0
0.44337770781280983	0
0.053510172314420935	0
0.24007408731891944	0
1.0084385961345412	0
0.3017245543418739	0
0.9453624341430864	0
0.9417528795851965	0
0.4423025677009175	0
0.5536032248802721	0
0.655858325867386	0
0.8289552157539837	0
0.8876041416580833	0
0.7714703266769082	0
0.008405181349791813	0
0.974086768592791	0
0.7270639874330214	0
0.9790569490086999	0
0.4242208932445958	0
0.541640426319666	0
0.455888345746798	0
0.29225944291390404	0
0.9884681281378196	0
0.9915470498661866	0
0.8438308499674446	0
0.6165217255789819	0
0.9742516447533909	0
0.19323609215525853	0
0.8155152526304736	0
0.5876616518102673	0
0.44471834753748735	0
0.6607054000873651	0
1.0252171127728271	0
0.5888723529109459	0
0.44819137068139986	0
0.8638002367216634	0
0.5052476519750267	0
0.3684181090190272	0
0.4543945934569058	0
0.34615360245234456	0
0.5422258497557906	0
0.5131515739249585	0
0.7459511690390975	0
0.46735316271110605	0
0.40958855695669455	0
0.	0
0.6566402195168655	0
1.0553019444569147	0
0.28408994303495616	0
0.7296155816671102	0
0.3775409670142875	0
0.6124314309130694	0
1	1
1	1
0.8768382152293566	0
0.7287276245716005	0
0.9078588350838765	0
0.6435701412817432	0
0.37295696888384805	0
0.6230705981794763	0
0.7067319456754212	0
0.7160795658526464	0
0.8858255698408503	0
0.6809223003973294	0
1.0202300448015311	0
0.6963849121179464	0
0.1753145885726412	0
0.8203329812465074	0
1.	0
0.19566149917071657	0
0.4570101439088146	0
0.4074504237662887	0
1.0257789099591217	0
0.8921695640043913	0
0.9546249289359835	0
0.4981314948594467	0
0.9752406757231461	0
1.0057488735773947	0
0.3349738849892574	0
0.3725361446594761	0
1	1
0.6300994360395734	0
1.0277842651146902	0
0.9569050538524253	0
0.7396078575640985	0
0.8584241062708388	0
0.8645566061195099	0
0.8233868297294281	0
0.22460335669100814	0
1.0085804468639317	0
1.0438262399114133	0
0.835048186321228	0
0.9128124822940267	0
0.25744695853806804	0
0.7114871607006938	0
0.60693694606496	0
0.8345472453632861	0
0.8477705743721567	0
0.6271302635664598	0
0.6053913238880382	0
0.8908493349590185	0
0.5243662769898971	0
0.8308502741451862	0
0.8656552299860569	0
0.9104244754745916	0
0.035096270974608976	0
0.7130793362110968	0
0.2935830783781467	0
0.486709056094018	0
0.11734192107249848	0
0.7212945627674018	0
0.34994824945465286	0
0.8714027049388521	0
0.3725554568103579	0
0.9439717898958472	0
0.3999977908470247	0
0.11788675845615255	0
0.6916282145930179	0
0.6646816607777055	0
1	1
1.2705720248287158	0
0.661056436438154	0
0.5976065860241644	0
0.6203750287657392	0
0.5390001136908409	0
0.35954236335602563	0
0.08595388692481316	0
0.8170035156802166	0
0.7805558246328869	0
0.779910240654831	0
0.7665617820520373	0
0.03969426159251059	0
0.29395294557559953	0
0.8442712234577608	0
0.5063385761034038	0
0.49065750058924074	0
0.960232098936028	0
0.06519993903440838	0
0.32122131726212033	0
0.8817940088462308	0
0.7744675166843382	0
0.023735588577932433	0
0.769439471623795	0
0.8656271433198282	0
1.0392533594732312	0
0.9732804702158238	0
0.4521604156525497	0
0.7627496752351414	0
0.5312408497607819	0
0.9723113038740057	0
0.3639152094668597	0
0.8284839698315692	0
0.7781164633741867	0
0.06469933049034537	0
0.6482486488451547	0
0.09789180180812543	0
0.1921912874906138	0
0.5188568074626861	0
0.6259926610937859	0
0.10415419674022396	0
0.7290925721598773	0
0.6107786785739991	0
0.19316015347475482	0
0.04144751878315912	0
0.4218867347357576	0
0.4233429685668803	0
0.379226648813796	0
0.4571210150698471	0
0.7213704444886201	0
0.7341644214763796	0
0.4717718443759538	0
0.7442978833184465	0
0.45304677564129314	0
0.4469100484679222	0
0.2768157756534727	0
0.7777904950935833	0
0.20500445064905218	0
0.8670561264138507	0
0.8074727440708981	0
0.8378073644427404	0
0.5566255685380707	0
0.4885468253418872	0
0.5310349223648027	0
0.7034576793766883	0
0.3957105511442584	0
0.40683876871399366	0
1.0723160507441445	0
0.8533946792383154	0
0.9287941258655737	0
0.7358678917959629	0
0.887815916045799	0
0.4961634428028145	0
0.8907086600265056	0
0.8553302102696884	0
0.896736404170241	0
0.09265503342816522	0
0.20238494007587088	0
0.863940903824983	0
0.8905161667304736	0
0.08731287130372377	0
0.8546797209749121	0
0.24267575677676806	0
0.35480402223628815	0
0.8769733247500614	0
0.8194950331954581	0
0.7826106053245134	0
0.891390759869537	0
0.5503743358152509	0
0.43617349069821665	0
0.29261710654715833	0
1.014341016639988	0
0.5253719005398345	0
0.12128128523748512	0
0.7672487570778608	0
0.7387473335696686	0
0.9166471746614872	0
0.7906335361214175	0
0.5640564865167506	0
0.6528514379089885	0
0.1885279157838028	0
0.9865791223783336	0
0.39693146169896304	0
0.04725500603949026	0
0.031892567799733054	0
0.41600167551666556	0
0.3986712603528309	0
0.03341516389876474	0
0.1836645742419758	0
0.15927386837155158	0
0.09245999157084127	0
0.8051411065475955	0
1.0263117600449907	0
0.	0
0.7754546997542788	0
0.2790748846078811	0
0.5185463185630361	0
1.0265444889781592	0
0.9814119131491766	0
0.10968370415845385	0
0.17149623185216292	0
0.5162530198976496	0
0.6581393683020587	0
0.8119679265899427	0
0.1242221147619197	0
0.044588056572048805	0
0.07648867136335362	0
0.053510172314420935	0
0.36031222705406485	0
0.26441383730683915	0
0.07844262478106286	0
0.0931623854177223	0
1	1
0.	0
0.5396253087225461	0
0.02276415199071268	0
0.05203847663596965	0
0.04116341329731883	0
0.05475688010227221	0
0.02153298838823453	0
0.016737436233698274	0
0.	0
0.	0
0.021580476087244487	0
0.09708832276783462	0
0.	0
0.00835353177063056	0
0.032127561331738955	0
0.008283862095521297	0
0.011451779386228841	0
0.07457554732345746	0
0.02451988909639825	0
0.063271133185465	0
1	1
0.	0
0.05606095454113259	0
0.07441533393503923	0
