# Supplementary material for: A new method for detecting signal regions in ordered sequences of real numbers, and application to viral genomic data
Source: PLoS One. 2018 Apr 13;13(4):e0195763. doi: 10.1371/journal.pone.0195763 (PMC5898753; doi:10.1371/journal.pone.0195763)
Supplement: S1 Dataset — These data are derived from previously published works, as described in the main text. They are in the correct form to apply the algorithm presented in this paper. The unzipped file name gives the virus and gene. The individual files then contain two columns: the first columns gives the value of the normalised mean pairwise distance (MPD) in codon order, and the second column indicates with 1 when that position should be excluded from analysis as it is uninformative (0 otherwise). The first columns are used as the values xi in our algorithm, where i is the row number, excluding the uninformative positions. (ZIP) [file pone.0195763.s002.zip › S1 Dataset/Rotavirus NSP5.csv]

1.	1
0.028894	0
0	0
0.457614	0
0	0
0.0845455	0
0.722451	0
0.605049	0
0.0283781	0
0	0
1.02532	0
0.442595	0
0.156167	0
0.229839	0
0.325258	0
0.399918	0
1.06608	0
0.71268	0
0.850139	0
0.301268	0
0	0
0.38862	0
0.0289012	0
0.483261	0
0.0880125	0
0.0831588	0
0	0
0	0
0.0849426	0
0	0
0	0
0	0
0	0
0	0
0	0
0	0
0.477541	0
0.0749891	0
0.712644	0
1.12036	0
0.422211	0
0	0
0.478007	0
0.156154	0
0.725883	0
0.314061	0
0.631844	0
0.0777016	0
0.374403	0
0.926893	0
0.157869	0
1.	1
0.452303	0
0.311178	0
0.242316	0
0.0290187	0
0	0
0.874425	0
0	0
0	0
0	0
0.185782	0
0	0
0	0
0	0
0.137488	0
0.0581992	0
0	0
0.375514	0
0	0
0.0308388	0
0	0
0.450574	0
0.161508	0
0	0
0.0975997	0
0	0
0.0580374	0
0	0
0.0931612	0
0	0
0	0
0	0
0	0
0	0
1.1474	0
0.085184	0
0.0496345	0
0	0
0	0
1.	1
0	0
0	0
0.470113	0
0.71125	0
0	0
0	0
0.0375078	0
0.757708	0
0.0868294	0
0.479245	0
1.19634	0
0.430808	0
0.787062	0
0.364022	0
0	0
0	0
0.443495	0
0	0
0	0
0	0
0.694736	0
0.590073	0
0.150643	0
0.830644	0
0.72649	0
0.821944	0
0.826758	0
0.506347	0
0.57174	0
0.668463	0
0.986186	0
0.809683	0
0.112644	0
0.837567	0
0.566027	0
0.0872987	0
1.10709	0
0.363013	0
0.673655	0
0.895769	0
0.947373	0
1.25287	0
0.153806	0
0.151032	0
0.228809	0
0.501733	0
1.32281	0
0.997723	0
1.09736	0
0.807189	0
0.485691	0
0.181431	0
0.204246	0
0.655446	0
0.597351	0
0.157869	0
1.26935	0
0.46071	0
0.57799	0
0	0
0.0451828	0
0.850524	0
0.141274	0
1.07225	0
0.555571	0
0.934811	0
0.612951	0
0.977769	0
0.746544	0
1.08523	0
0.782381	0
0	0
0.256779	0
0.537754	0
0.0565899	0
0.166407	0
1.32589	0
0.478225	0
0.0834204	0
0.422744	0
0.86799	0
1.09942	0
0.708473	0
0.164192	0
0.84409	0
1.35062	0
1.02488	0
1.2984	0
0.900696	0
1.25871	0
0.0452026	0
0.750411	0
0.219093	0
1.00238	0
0.588217	0
1.	1
1.35459	0
0.510364	0
0.481983	0
0.424485	0
0.552641	0
0.211165	0
0.117481	0
0.994741	0
0.0768123	0
0.304873	0
