# Supplementary material for: A new method for detecting signal regions in ordered sequences of real numbers, and application to viral genomic data
Source: PLoS One. 2018 Apr 13;13(4):e0195763. doi: 10.1371/journal.pone.0195763 (PMC5898753; doi:10.1371/journal.pone.0195763)
Supplement: S1 File — This gives the code to run the algorithm in Mathematica (Wolfram Research, Inc). This was tested in Mathematica 11.0.1. The methods are given in both short form, and commented up, and two examples from data through to graphical output are given: for a simulated sequence and for a virus dataset. This latter example is set to import data in the form used in S1 Dataset. (NB) [file pone.0195763.s003.nb]

(* Content-type: application/vnd.wolfram.mathematica *)

(*** Wolfram Notebook File ***)
(* http://www.wolfram.com/nb *)

(* CreatedBy='Mathematica 11.0' *)

(*CacheID: 234*)
(* Internal cache information:
NotebookFileLineBreakTest
NotebookFileLineBreakTest
NotebookDataPosition[       158,          7]
NotebookDataLength[    133889,       2820]
NotebookOptionsPosition[    131283,       2727]
NotebookOutlinePosition[    131695,       2745]
CellTagsIndexPosition[    131652,       2742]
WindowFrame->Normal*)

(* Beginning of Notebook Content *)
Notebook[{
Cell["Mathematica implementation of Gog, Lever & Skittrall method ", "Section",
 CellChangeTimes->{{3.71809844220989*^9, 3.718098449962962*^9}, {
  3.728248485433489*^9, 3.7282485005103292`*^9}}],

Cell[CellGroupData[{

Cell["Methods - non-verbose", "Subchapter",
 CellChangeTimes->{{3.728246239768278*^9, 3.7282462589957857`*^9}, {
  3.728246446433617*^9, 3.728246498297008*^9}}],

Cell[BoxData[{
 RowBox[{
  RowBox[{
   RowBox[{"norm", "[", "x_", "]"}], ":=", 
   RowBox[{"Module", "[", 
    RowBox[{
     RowBox[{"{", "temp", "}"}], ",", 
     RowBox[{
      RowBox[{"temp", "=", 
       RowBox[{"x", "-", 
        RowBox[{"Mean", "[", "x", "]"}]}]}], ";", 
      FractionBox["temp", 
       SqrtBox[
        RowBox[{"Mean", "[", 
         SuperscriptBox["temp", "2"], "]"}]]]}]}], "]"}]}], 
  ";"}], "\[IndentingNewLine]", 
 RowBox[{
  RowBox[{
   RowBox[{"ncumu", "[", "x_", "]"}], ":=", 
   RowBox[{"Prepend", "[", 
    RowBox[{
     RowBox[{"Accumulate", "[", 
      RowBox[{"norm", "[", "x", "]"}], "]"}], ",", "0"}], "]"}]}], 
  ";"}], "\[IndentingNewLine]", 
 RowBox[{
  RowBox[{
   RowBox[{
    RowBox[{"maxdrop", "[", "raw_", "]"}], ":=", 
    RowBox[{"Module", "[", 
     RowBox[{
      RowBox[{"{", 
       RowBox[{
       "f", ",", "it", ",", "clist", ",", "iset", ",", "jset", ",", "cevals", 
        ",", "pairs", ",", "Zpairs", ",", " ", "bestpos"}], "}"}], ",", 
      "\[IndentingNewLine]", 
      RowBox[{"(", "\[IndentingNewLine]", 
       RowBox[{
        RowBox[{"iset", "=", 
         RowBox[{"Flatten", "[", 
          RowBox[{"Position", "[", 
           RowBox[{
            RowBox[{"norm", "[", "raw", "]"}], ",", 
            RowBox[{"x_", "/;", 
             RowBox[{"x", "<", "0"}]}]}], "]"}], "]"}]}], ";", " ", 
        RowBox[{"jset", "=", 
         RowBox[{"iset", "+", "1"}]}], ";", " ", 
        RowBox[{"clist", "=", 
         RowBox[{"ncumu", "[", "raw", "]"}]}], ";", "\[IndentingNewLine]", 
        RowBox[{
         RowBox[{"f", "[", "1", "]"}], "=", "0"}], ";", " ", 
        RowBox[{
         RowBox[{"f", "[", "n_", "]"}], ":=", 
         RowBox[{
          RowBox[{"f", "[", "n", "]"}], "=", 
          RowBox[{"it", "[", 
           RowBox[{
            RowBox[{"clist", "\[LeftDoubleBracket]", 
             RowBox[{
             "jset", "\[LeftDoubleBracket]", "n", "\[RightDoubleBracket]"}], 
             "\[RightDoubleBracket]"}], ",", 
            RowBox[{"n", "-", "1"}]}], "]"}]}]}], ";", "\[IndentingNewLine]", 
        
        RowBox[{
         RowBox[{"it", "[", 
          RowBox[{"x_", ",", "0"}], "]"}], ":=", "0"}], ";", " ", 
        RowBox[{
         RowBox[{"it", "[", 
          RowBox[{"val_", ",", "m_"}], "]"}], ":=", 
         RowBox[{"If", "[", 
          RowBox[{
           RowBox[{
            RowBox[{"clist", "\[LeftDoubleBracket]", 
             RowBox[{
             "jset", "\[LeftDoubleBracket]", "m", "\[RightDoubleBracket]"}], 
             "\[RightDoubleBracket]"}], ">", "val"}], ",", 
           RowBox[{"it", "[", 
            RowBox[{"val", ",", 
             RowBox[{"f", "[", "m", "]"}]}], "]"}], ",", "m"}], "]"}]}], ";", 
        "\[IndentingNewLine]", 
        RowBox[{"pairs", "=", 
         RowBox[{"Flatten", "[", 
          RowBox[{
           RowBox[{"Table", "[", "\[IndentingNewLine]", 
            RowBox[{
             RowBox[{"{", 
              RowBox[{
               RowBox[{
               "iset", "\[LeftDoubleBracket]", "ii", 
                "\[RightDoubleBracket]"}], ",", 
               RowBox[{
               "jset", "\[LeftDoubleBracket]", "jj", 
                "\[RightDoubleBracket]"}]}], "}"}], ",", 
             RowBox[{"{", 
              RowBox[{"jj", ",", 
               RowBox[{"Length", "[", "jset", "]"}]}], "}"}], ",", 
             RowBox[{"{", 
              RowBox[{"ii", ",", 
               RowBox[{
                RowBox[{"f", "[", "jj", "]"}], "+", "1"}], ",", "jj"}], 
              "}"}]}], "]"}], ",", "1"}], "]"}]}], ";", "\[IndentingNewLine]", 
        RowBox[{"Zpairs", "=", 
         RowBox[{"Table", "[", 
          RowBox[{
           RowBox[{
            RowBox[{"(", 
             RowBox[{
              RowBox[{"clist", "\[LeftDoubleBracket]", 
               RowBox[{
               "xx", "\[LeftDoubleBracket]", "1", "\[RightDoubleBracket]"}], 
               "\[RightDoubleBracket]"}], "-", 
              RowBox[{"clist", "\[LeftDoubleBracket]", 
               RowBox[{
               "xx", "\[LeftDoubleBracket]", "2", "\[RightDoubleBracket]"}], 
               "\[RightDoubleBracket]"}]}], ")"}], "/", 
            RowBox[{"Sqrt", "[", 
             RowBox[{"N", "[", 
              RowBox[{
               RowBox[{
               "xx", "\[LeftDoubleBracket]", "2", "\[RightDoubleBracket]"}], 
               "-", 
               RowBox[{
               "xx", "\[LeftDoubleBracket]", "1", "\[RightDoubleBracket]"}]}],
               "]"}], "]"}]}], ",", 
           RowBox[{"{", 
            RowBox[{"xx", ",", "pairs"}], "}"}]}], "]"}]}], ";", 
        "\[IndentingNewLine]", 
        RowBox[{"bestpos", "=", 
         RowBox[{
          RowBox[{"Ordering", "[", 
           RowBox[{"Zpairs", ",", 
            RowBox[{"-", "1"}]}], "]"}], "\[LeftDoubleBracket]", "1", 
          "\[RightDoubleBracket]"}]}], ";", " ", "\[IndentingNewLine]", 
        RowBox[{"Append", "[", 
         RowBox[{
          RowBox[{
          "pairs", "\[LeftDoubleBracket]", "bestpos", 
           "\[RightDoubleBracket]"}], ",", 
          RowBox[{
          "Zpairs", "\[LeftDoubleBracket]", "bestpos", 
           "\[RightDoubleBracket]"}]}], "]"}]}], "\[IndentingNewLine]", 
       ")"}]}], "]"}]}], ";"}], 
  "\[IndentingNewLine]"}], "\[IndentingNewLine]", 
 RowBox[{
  RowBox[{
   RowBox[{"np", "=", "1000"}], ";", " ", 
   RowBox[{"(*", " ", 
    RowBox[{"change", " ", "to", " ", "number", " ", "iterations"}], " ", 
    "*)"}], " ", 
   RowBox[{"sig", "=", 
    RowBox[{"Round", "[", 
     RowBox[{"0.05", " ", "np"}], "]"}]}], ";"}], " ", 
  RowBox[{"(*", " ", 
   RowBox[{"set", " ", "threshold", " ", "to", " ", "stop"}], " ", 
   "*)"}]}], "\[IndentingNewLine]", 
 RowBox[{
  RowBox[{
   RowBox[{"bettercount", "[", 
    RowBox[{"dat_", ",", "np_", ",", "realmax_"}], "]"}], ":=", 
   RowBox[{"Module", "[", 
    RowBox[{
     RowBox[{"{", "doall", "}"}], ",", "\[IndentingNewLine]", 
     RowBox[{
      RowBox[{"doall", "=", 
       RowBox[{"ParallelTable", "[", 
        RowBox[{
         RowBox[{
          RowBox[{"maxdrop", "[", 
           RowBox[{"RandomSample", "[", "dat", "]"}], "]"}], 
          "\[LeftDoubleBracket]", "3", "\[RightDoubleBracket]"}], ",", 
         RowBox[{"{", "np", "}"}]}], "]"}]}], ";", 
      RowBox[{"Count", "[", 
       RowBox[{"doall", ",", 
        RowBox[{"x_", "/;", 
         RowBox[{"x", ">=", "realmax"}]}]}], "]"}]}]}], "\[IndentingNewLine]",
     " ", "]"}]}], ";"}], "\[IndentingNewLine]", 
 RowBox[{
  RowBox[{"mditerate", "[", 
   RowBox[{"initpos_", ",", "initdat_"}], "]"}], ":=", 
  RowBox[{"Module", "[", 
   RowBox[{
    RowBox[{"{", 
     RowBox[{"currentpos", ",", "currentdat", ",", "output", ",", "pcount"}], 
     "}"}], ",", "\[IndentingNewLine]", 
    RowBox[{
     RowBox[{"pcount", "=", "0"}], ";", 
     RowBox[{"output", "=", 
      RowBox[{"{", "}"}]}], ";", 
     RowBox[{"currentpos", "=", "initpos"}], ";", " ", 
     RowBox[{"currentdat", "=", "initdat"}], ";", " ", "\[IndentingNewLine]", 
     
     RowBox[{"While", "[", 
      RowBox[{
       RowBox[{"pcount", "<=", "sig"}], ",", "\[IndentingNewLine]", 
       RowBox[{
        RowBox[{"md", "=", 
         RowBox[{"maxdrop", "[", "currentdat", "]"}]}], ";", 
        "\[IndentingNewLine]", 
        RowBox[{"pcount", "=", 
         RowBox[{"bettercount", "[", 
          RowBox[{"currentdat", ",", "np", ",", 
           RowBox[{
           "md", "\[LeftDoubleBracket]", "3", "\[RightDoubleBracket]"}]}], 
          "]"}]}], ";", "\[IndentingNewLine]", 
        RowBox[{"output", "=", 
         RowBox[{"Append", "[", 
          RowBox[{"output", ",", 
           RowBox[{"Join", "[", 
            RowBox[{"md", ",", 
             RowBox[{"{", "pcount", "}"}], ",", 
             RowBox[{"currentpos", "\[LeftDoubleBracket]", 
              RowBox[{"{", 
               RowBox[{
                RowBox[{
                "md", "\[LeftDoubleBracket]", "1", "\[RightDoubleBracket]"}], 
                ",", 
                RowBox[{"(", 
                 RowBox[{
                  RowBox[{
                  "md", "\[LeftDoubleBracket]", "2", 
                   "\[RightDoubleBracket]"}], "-", "1"}], ")"}]}], "}"}], 
              "\[RightDoubleBracket]"}]}], "]"}]}], "]"}]}], ";", 
        "\[IndentingNewLine]", 
        RowBox[{"currentpos", "=", 
         RowBox[{"Delete", "[", 
          RowBox[{"currentpos", ",", 
           RowBox[{
            RowBox[{"{", 
             RowBox[{"Range", "[", 
              RowBox[{
               RowBox[{
               "md", "\[LeftDoubleBracket]", "1", "\[RightDoubleBracket]"}], 
               ",", 
               RowBox[{
                RowBox[{
                "md", "\[LeftDoubleBracket]", "2", "\[RightDoubleBracket]"}], 
                "-", "1"}]}], "]"}], "}"}], "\[Transpose]"}]}], "]"}]}], ";", 
        "\[IndentingNewLine]", 
        RowBox[{"currentdat", "=", 
         RowBox[{"Delete", "[", 
          RowBox[{"currentdat", ",", 
           RowBox[{
            RowBox[{"{", 
             RowBox[{"Range", "[", 
              RowBox[{
               RowBox[{
               "md", "\[LeftDoubleBracket]", "1", "\[RightDoubleBracket]"}], 
               ",", 
               RowBox[{
                RowBox[{
                "md", "\[LeftDoubleBracket]", "2", "\[RightDoubleBracket]"}], 
                "-", "1"}]}], "]"}], "}"}], "\[Transpose]"}]}], "]"}]}], 
        ";"}]}], "\[IndentingNewLine]", "]"}], ";", "\[IndentingNewLine]", 
     "output"}]}], "\[IndentingNewLine]", "]"}]}], "\[IndentingNewLine]", 
 RowBox[{
  RowBox[{
   RowBox[{"mditerate", "[", "initdat_", "]"}], ":=", 
   RowBox[{"mditerate", "[", 
    RowBox[{
     RowBox[{"Range", "[", 
      RowBox[{"Length", "[", "initdat", "]"}], "]"}], ",", "initdat"}], 
    "]"}]}], ";"}], "\[IndentingNewLine]"}], "Input",
 CellChangeTimes->{{3.7282164472549057`*^9, 3.728216537048706*^9}, {
   3.728216678888566*^9, 3.728216730981737*^9}, {3.72821677707166*^9, 
   3.728216850758607*^9}, {3.728217322546941*^9, 3.728217333433826*^9}, {
   3.728217391018785*^9, 3.728217517348094*^9}, {3.7282176072857122`*^9, 
   3.728217617857585*^9}, {3.7282176615573263`*^9, 3.728217714227305*^9}, {
   3.7282177890401897`*^9, 3.72821798285393*^9}, {3.728218019563059*^9, 
   3.728218022788313*^9}, {3.7282180601962767`*^9, 3.728218196092607*^9}, {
   3.728218231234661*^9, 3.728218289245907*^9}, {3.72821834329725*^9, 
   3.728218692924897*^9}, {3.728219023124414*^9, 3.728219052676828*^9}, {
   3.728219128142061*^9, 3.7282194226634274`*^9}, 3.7282194548065166`*^9, {
   3.7282194890472927`*^9, 3.728219563745875*^9}, {3.728219719063198*^9, 
   3.7282198115132427`*^9}, {3.728220486525319*^9, 3.7282205658795977`*^9}, 
   3.728220947555808*^9, {3.728221006565908*^9, 3.7282210097770433`*^9}, 
   3.7282211466767406`*^9, 3.728221579081465*^9, {3.72822163444044*^9, 
   3.728221635955226*^9}, {3.728223832940055*^9, 3.728223858554484*^9}, {
   3.728245359589785*^9, 3.7282455954245567`*^9}, {3.728245650919648*^9, 
   3.728245655114422*^9}, {3.728245719319622*^9, 3.728245730808056*^9}, {
   3.728246346844441*^9, 3.7282464208846903`*^9}, {3.728247636804047*^9, 
   3.728247637894382*^9}, {3.7282479154497004`*^9, 3.7282479352959538`*^9}}],

Cell[BoxData[""], "Input",
 CellGroupingRules->{GroupTogetherGrouping, 10000.},
 CellChangeTimes->{{3.6546167129709806`*^9, 3.65461679132968*^9}, {
   3.654616823713365*^9, 3.6546168531215067`*^9}, {3.6546169295140944`*^9, 
   3.654616960257152*^9}, {3.654617101977818*^9, 3.6546171536727457`*^9}, {
   3.65461726686908*^9, 3.654617272370202*^9}, {3.6546173165394373`*^9, 
   3.6546173184829493`*^9}, {3.6546173638496037`*^9, 3.654617392242181*^9}, {
   3.654617446148574*^9, 3.65461747105748*^9}, {3.655561008676116*^9, 
   3.655561028752586*^9}, {3.6555614955674877`*^9, 3.655561516126834*^9}, {
   3.655561568191433*^9, 3.655561660158288*^9}, {3.655561708804995*^9, 
   3.6555617117257967`*^9}, {3.655561757705724*^9, 3.655562040628956*^9}, {
   3.6555620896216183`*^9, 3.6555623189169407`*^9}, {3.655562352196947*^9, 
   3.655562352483179*^9}, {3.6555624667335453`*^9, 3.655562474932386*^9}, {
   3.658269144989142*^9, 3.6582691453972816`*^9}, {3.670653098409316*^9, 
   3.670653108270172*^9}, {3.671868292980088*^9, 3.6718683225863523`*^9}, 
   3.6749014095799026`*^9, {3.6749040075916452`*^9, 3.674904093251833*^9}, {
   3.6818272978865337`*^9, 3.681827298313919*^9}, 3.72821731767978*^9, 
   3.7282209681372766`*^9, 3.728221756012393*^9, {3.728221869801906*^9, 
   3.7282219242901077`*^9}, {3.728222474383669*^9, 3.728222533237282*^9}, {
   3.728222657994403*^9, 3.72822266795374*^9}, {3.728222751282419*^9, 
   3.7282227805572367`*^9}, {3.728222812773121*^9, 3.7282228810566196`*^9}, {
   3.7282230956586*^9, 3.728223171360443*^9}, {3.728242599085169*^9, 
   3.7282426495822144`*^9}, {3.728243237119969*^9, 3.7282432622400227`*^9}, {
   3.728245671217176*^9, 3.728245696850168*^9}, {3.728245766007648*^9, 
   3.728245771865635*^9}, {3.7282462760596933`*^9, 3.728246345996419*^9}}]
}, Open  ]],

Cell[CellGroupData[{

Cell["Methods - same, with more comments ", "Subchapter",
 CellChangeTimes->{{3.728216412687728*^9, 3.7282164153569593`*^9}, {
  3.728221676323502*^9, 3.728221678969006*^9}, {3.7282464653209963`*^9, 
  3.72824648409074*^9}, {3.728247908865074*^9, 3.728247911169581*^9}, {
  3.7282485198678513`*^9, 3.728248520625533*^9}}],

Cell[BoxData[
 RowBox[{
  RowBox[{"(*", " ", 
   RowBox[{
   "linear", " ", "rescaling", " ", "to", " ", "make", " ", "mean", " ", 
    "zero", " ", "and", " ", "variance", " ", "one"}], " ", "*)"}], " ", 
  RowBox[{
   RowBox[{
    RowBox[{
     RowBox[{"norm", "[", "x_", "]"}], ":=", 
     RowBox[{"Module", "[", 
      RowBox[{
       RowBox[{"{", "temp", "}"}], ",", 
       RowBox[{
        RowBox[{"temp", "=", 
         RowBox[{"x", "-", 
          RowBox[{"Mean", "[", "x", "]"}]}]}], ";", 
        FractionBox["temp", 
         SqrtBox[
          RowBox[{"Mean", "[", 
           SuperscriptBox["temp", "2"], "]"}]]]}]}], "]"}]}], ";"}], 
   "\[IndentingNewLine]", 
   RowBox[{"(*", " ", 
    RowBox[{
     RowBox[{
     "applies", " ", "norm", " ", "then", " ", "cumulative", " ", "total"}], 
     ",", 
     RowBox[{"but", " ", "starting", " ", "from", " ", "zero"}]}], " ", 
    "*)"}], " ", 
   RowBox[{
    RowBox[{
     RowBox[{"ncumu", "[", "x_", "]"}], ":=", 
     RowBox[{"Prepend", "[", 
      RowBox[{
       RowBox[{"Accumulate", "[", 
        RowBox[{"norm", "[", "x", "]"}], "]"}], ",", "0"}], "]"}]}], ";"}], 
   "\[IndentingNewLine]", "\[IndentingNewLine]", "\[IndentingNewLine]", 
   RowBox[{
    RowBox[{
     RowBox[{"maxdrop", "[", "raw_", "]"}], ":=", 
     RowBox[{"Module", "[", 
      RowBox[{
       RowBox[{"{", 
        RowBox[{
        "f", ",", "it", ",", "clist", ",", "iset", ",", "jset", ",", "cevals",
          ",", "pairs", ",", "Zpairs", ",", " ", "bestpos"}], "}"}], ",", 
       "\[IndentingNewLine]", 
       RowBox[{"(", 
        RowBox[{"(*", " ", 
         RowBox[{
         "potential", " ", "end", " ", "points", " ", "must", " ", "start", 
          " ", "and", " ", "end", " ", "with", " ", "a", " ", "downwards", 
          " ", "step"}], " ", "*)"}], " ", "\[IndentingNewLine]", 
        RowBox[{
         RowBox[{"iset", "=", 
          RowBox[{"Flatten", "[", 
           RowBox[{"Position", "[", 
            RowBox[{
             RowBox[{"norm", "[", "raw", "]"}], ",", 
             RowBox[{"x_", "/;", 
              RowBox[{"x", "<", "0"}]}]}], "]"}], "]"}]}], ";", " ", 
         RowBox[{"(*", " ", 
          RowBox[{
           RowBox[{"potential", " ", "starts"}], ",", " ", 
           RowBox[{"these", " ", "are", " ", 
            SubscriptBox["s", "1"]}], ",", " ", 
           RowBox[{
            RowBox[{
             SubscriptBox["s", "2"], "..."}], " ", "in", " ", "paper"}]}], 
          " ", " ", "*)"}], "\[IndentingNewLine]", 
         RowBox[{"jset", "=", 
          RowBox[{"iset", "+", "1"}]}], ";", " ", 
         RowBox[{"(*", " ", 
          RowBox[{
           RowBox[{"potential", " ", "ends"}], ",", " ", 
           RowBox[{"these", " ", "are", " ", 
            SubscriptBox["e", "1"]}], ",", " ", 
           RowBox[{
            RowBox[{
             SubscriptBox["e", "2"], "..."}], " ", "in", " ", "paper"}]}], 
          " ", "*)"}], "\[IndentingNewLine]", 
         RowBox[{"clist", "=", 
          RowBox[{"ncumu", "[", "raw", "]"}]}], ";", 
         RowBox[{"(*", " ", 
          RowBox[{
           RowBox[{"cumulative", " ", "totals", " ", "of", " ", 
            RowBox[{"normalised", ":", " ", 
             RowBox[{"these", " ", "are", " ", "the", " ", 
              SubscriptBox["c", "0"]}]}]}], ",", " ", 
           SubscriptBox["c", "1"], ",", " ", 
           RowBox[{
            SubscriptBox["c", "2"], " ", ".."}]}], " ", "*)"}], 
         "\[IndentingNewLine]", "\[IndentingNewLine]", 
         RowBox[{"(*", " ", 
          RowBox[{
           RowBox[{
            RowBox[{"Function", " ", 
             RowBox[{"f", "[", "k", "]"}]}], ":", " ", 
            RowBox[{
            "index", " ", "of", " ", "closest", " ", "endpoint", " ", 
             "before", " ", 
             SubscriptBox["e", "n"], " ", "that", " ", "has", " ", "lower", 
             " ", "value", " ", "than", " ", 
             SubscriptBox["c", 
              SubscriptBox["e", "k"]], 
             RowBox[{
              RowBox[{"(", 
               RowBox[{"or", " ", "0", " ", "if", " ", "none"}], ")"}], ".", 
              " ", "The"}], " ", "function", " ", "\"\<it\>\"", " ", "keeps", 
             " ", "the", " ", "target", " ", "value", " ", "\"\<val\>\""}]}], 
           ",", " ", 
           RowBox[{
           "and", " ", "skips", " ", "backwards", " ", "using", " ", 
            "earlier", " ", "stored", " ", "values", " ", "of", " ", "f"}], 
           ",", " ", 
           RowBox[{"hence", " ", "nested", " ", "definition"}]}], " ", "*)"}],
          "\[IndentingNewLine]", 
         RowBox[{
          RowBox[{"f", "[", "1", "]"}], "=", "0"}], ";", " ", 
         RowBox[{
          RowBox[{"f", "[", "n_", "]"}], ":=", 
          RowBox[{
           RowBox[{"f", "[", "n", "]"}], "=", 
           RowBox[{"it", "[", 
            RowBox[{
             RowBox[{"clist", "\[LeftDoubleBracket]", 
              RowBox[{
              "jset", "\[LeftDoubleBracket]", "n", "\[RightDoubleBracket]"}], 
              "\[RightDoubleBracket]"}], ",", 
             RowBox[{"n", "-", "1"}]}], "]"}]}]}], ";", "\[IndentingNewLine]", 
         RowBox[{
          RowBox[{"it", "[", 
           RowBox[{"x_", ",", "0"}], "]"}], ":=", "0"}], ";", " ", 
         RowBox[{
          RowBox[{"it", "[", 
           RowBox[{"val_", ",", "m_"}], "]"}], ":=", 
          RowBox[{"If", "[", 
           RowBox[{
            RowBox[{
             RowBox[{"clist", "\[LeftDoubleBracket]", 
              RowBox[{
              "jset", "\[LeftDoubleBracket]", "m", "\[RightDoubleBracket]"}], 
              "\[RightDoubleBracket]"}], ">", "val"}], ",", 
            RowBox[{"it", "[", 
             RowBox[{"val", ",", 
              RowBox[{"f", "[", "m", "]"}]}], "]"}], ",", "m"}], "]"}]}], ";",
          "\[IndentingNewLine]", "\[IndentingNewLine]", 
         RowBox[{"(*", " ", 
          RowBox[{
           RowBox[{
           "now", " ", "use", " ", "f", " ", "function", " ", "to", " ", 
            "create", " ", "shortlist", " ", "of", " ", "possible", " ", 
            "start"}], "-", 
           RowBox[{"end", " ", "pairs", " ", "to", " ", "check"}]}], " ", 
          "*)"}], "\[IndentingNewLine]", 
         RowBox[{"pairs", "=", 
          RowBox[{"Flatten", "[", 
           RowBox[{
            RowBox[{"Table", "[", "\[IndentingNewLine]", 
             RowBox[{
              RowBox[{"{", 
               RowBox[{
                RowBox[{
                "iset", "\[LeftDoubleBracket]", "ii", 
                 "\[RightDoubleBracket]"}], ",", 
                RowBox[{
                "jset", "\[LeftDoubleBracket]", "jj", 
                 "\[RightDoubleBracket]"}]}], "}"}], ",", 
              RowBox[{"{", 
               RowBox[{"jj", ",", 
                RowBox[{"Length", "[", "jset", "]"}]}], "}"}], ",", 
              RowBox[{"{", 
               RowBox[{"ii", ",", 
                RowBox[{
                 RowBox[{"f", "[", "jj", "]"}], "+", "1"}], ",", "jj"}], 
               "}"}]}], "]"}], ",", "1"}], "]"}]}], ";", 
         "\[IndentingNewLine]", "\[IndentingNewLine]", 
         RowBox[{"(*", " ", 
          RowBox[{
           RowBox[{
           "compute", " ", "Z", " ", "for", " ", "those", " ", "and", " ", 
            "pairs", " ", "take", " ", "the", " ", "best"}], ",", " ", 
           RowBox[{"output", " ", 
            RowBox[{"{", 
             RowBox[{"start", ",", " ", "end", ",", " ", "Z"}], "}"}]}]}], 
          " ", "*)"}], "\[IndentingNewLine]", 
         RowBox[{"Zpairs", "=", 
          RowBox[{"Table", "[", 
           RowBox[{
            RowBox[{
             RowBox[{"(", 
              RowBox[{
               RowBox[{"clist", "\[LeftDoubleBracket]", 
                RowBox[{
                "xx", "\[LeftDoubleBracket]", "1", "\[RightDoubleBracket]"}], 
                "\[RightDoubleBracket]"}], "-", 
               RowBox[{"clist", "\[LeftDoubleBracket]", 
                RowBox[{
                "xx", "\[LeftDoubleBracket]", "2", "\[RightDoubleBracket]"}], 
                "\[RightDoubleBracket]"}]}], ")"}], "/", 
             RowBox[{"Sqrt", "[", 
              RowBox[{"N", "[", 
               RowBox[{
                RowBox[{
                "xx", "\[LeftDoubleBracket]", "2", "\[RightDoubleBracket]"}], 
                "-", 
                RowBox[{
                "xx", "\[LeftDoubleBracket]", "1", 
                 "\[RightDoubleBracket]"}]}], "]"}], "]"}]}], ",", 
            RowBox[{"{", 
             RowBox[{"xx", ",", "pairs"}], "}"}]}], "]"}]}], ";", 
         "\[IndentingNewLine]", 
         RowBox[{"bestpos", "=", 
          RowBox[{
           RowBox[{"Ordering", "[", 
            RowBox[{"Zpairs", ",", 
             RowBox[{"-", "1"}]}], "]"}], "\[LeftDoubleBracket]", "1", 
           "\[RightDoubleBracket]"}]}], ";", " ", "\[IndentingNewLine]", 
         RowBox[{"Append", "[", 
          RowBox[{
           RowBox[{
           "pairs", "\[LeftDoubleBracket]", "bestpos", 
            "\[RightDoubleBracket]"}], ",", 
           RowBox[{
           "Zpairs", "\[LeftDoubleBracket]", "bestpos", 
            "\[RightDoubleBracket]"}]}], "]"}]}], "\[IndentingNewLine]", 
        ")"}]}], "]"}]}], ";"}], "\[IndentingNewLine]", "\[IndentingNewLine]",
    "\[IndentingNewLine]", 
   RowBox[{
    RowBox[{"np", "=", "1000"}], ";"}], " ", 
   RowBox[{"(*", " ", 
    RowBox[{
     RowBox[{
     "number", " ", "of", " ", "iterates", " ", "for", " ", "bootstrap"}], 
     ",", " ", 
     RowBox[{"doing", " ", "1000", " ", "for", " ", "speed", " ", "here"}], 
     ",", " ", 
     RowBox[{"is", " ", "10"}], ",", 
     RowBox[{"000", " ", "in", " ", "main", " ", "text"}]}], " ", "*)"}], 
   "\[IndentingNewLine]", 
   RowBox[{
    RowBox[{"sig", "=", 
     RowBox[{"Round", "[", 
      RowBox[{"0.05", " ", "np"}], "]"}]}], ";"}], " ", 
   RowBox[{"(*", " ", 
    RowBox[{
     RowBox[{
     "Threshold", " ", "count", " ", "for", " ", "continuing", " ", "to", " ",
       "check", " ", "for", " ", "further", " ", 
      RowBox[{"signals", ".", " ", "If"}], " ", "exploring", " ", "multiple", 
      " ", "statistical", " ", "thresholds"}], ",", " ", 
     RowBox[{
     "use", " ", "the", " ", "weakest", " ", "one", " ", "of", " ", 
      "interest", " ", "here", " ", "to", " ", "ensure", " ", "algorithm", 
      " ", "continues", " ", "long", " ", "enough", " ", "for", " ", 
      "all"}]}], "  ", "*)"}], "\[IndentingNewLine]", "\[IndentingNewLine]", 
   RowBox[{"(*", " ", 
    RowBox[{
    "count", " ", "of", " ", "how", " ", "many", " ", "random", " ", 
     "shuffles", " ", "score", " ", "a", " ", "higher", " ", "Z"}], " ", 
    "*)"}], "\[IndentingNewLine]", 
   RowBox[{
    RowBox[{
     RowBox[{"bettercount", "[", 
      RowBox[{"dat_", ",", "np_", ",", "realmax_"}], "]"}], ":=", 
     RowBox[{"Module", "[", 
      RowBox[{
       RowBox[{"{", "doall", "}"}], ",", "\[IndentingNewLine]", 
       RowBox[{
        RowBox[{"doall", "=", 
         RowBox[{"ParallelTable", "[", 
          RowBox[{
           RowBox[{
            RowBox[{"maxdrop", "[", 
             RowBox[{"RandomSample", "[", "dat", "]"}], "]"}], 
            "\[LeftDoubleBracket]", "3", "\[RightDoubleBracket]"}], ",", 
           RowBox[{"{", "np", "}"}]}], "]"}]}], ";", 
        RowBox[{"Count", "[", 
         RowBox[{"doall", ",", 
          RowBox[{"x_", "/;", 
           RowBox[{"x", ">=", "realmax"}]}]}], "]"}]}]}], 
      "\[IndentingNewLine]", " ", "]"}]}], ";"}], "\[IndentingNewLine]", 
   "\[IndentingNewLine]", "\[IndentingNewLine]", 
   RowBox[{"(*", " ", 
    RowBox[{
     RowBox[{
     "main", " ", "algorithm", " ", "to", " ", "apply", " ", "maxdrop", " ", 
      "and", " ", "statistical", " ", "test", " ", 
      RowBox[{"repeatedly", ":", " ", 
       RowBox[{
       "initpos", " ", "is", " ", "the", " ", "position", " ", "listing", " ",
         "of", " ", "input", " ", "data"}]}]}], ",", " ", 
     RowBox[{"and", " ", "initdat", " ", "is", " ", "the", " ", "data"}]}], 
    " ", "*)"}], "\[IndentingNewLine]", 
   RowBox[{
    RowBox[{"mditerate", "[", 
     RowBox[{"initpos_", ",", "initdat_"}], "]"}], ":=", 
    RowBox[{"Module", "[", 
     RowBox[{
      RowBox[{"{", 
       RowBox[{
       "currentpos", ",", "currentdat", ",", "output", ",", "pcount"}], "}"}],
       ",", "\[IndentingNewLine]", 
      RowBox[{
       RowBox[{"pcount", "=", "0"}], ";", 
       RowBox[{"output", "=", 
        RowBox[{"{", "}"}]}], ";", 
       RowBox[{"currentpos", "=", "initpos"}], ";", " ", 
       RowBox[{"currentdat", "=", "initdat"}], ";", " ", 
       RowBox[{"(*", " ", "initiate", " ", "*)"}], "\[IndentingNewLine]", 
       "\[IndentingNewLine]", 
       RowBox[{"While", "[", 
        RowBox[{
         RowBox[{"pcount", "<=", "sig"}], ",", "\[IndentingNewLine]", 
         RowBox[{
          RowBox[{"md", "=", 
           RowBox[{"maxdrop", "[", "currentdat", "]"}]}], ";", 
          "\[IndentingNewLine]", 
          RowBox[{"pcount", "=", 
           RowBox[{"bettercount", "[", 
            RowBox[{"currentdat", ",", "np", ",", 
             RowBox[{
             "md", "\[LeftDoubleBracket]", "3", "\[RightDoubleBracket]"}]}], 
            "]"}]}], ";", "\[IndentingNewLine]", 
          RowBox[{"output", "=", 
           RowBox[{"Append", "[", 
            RowBox[{"output", ",", 
             RowBox[{"Join", "[", 
              RowBox[{"md", ",", 
               RowBox[{"{", "pcount", "}"}], ",", 
               RowBox[{"currentpos", "\[LeftDoubleBracket]", 
                RowBox[{"{", 
                 RowBox[{
                  RowBox[{
                  "md", "\[LeftDoubleBracket]", "1", 
                   "\[RightDoubleBracket]"}], ",", 
                  RowBox[{"(", 
                   RowBox[{
                    RowBox[{
                    "md", "\[LeftDoubleBracket]", "2", 
                    "\[RightDoubleBracket]"}], "-", "1"}], ")"}]}], "}"}], 
                "\[RightDoubleBracket]"}]}], "]"}]}], "]"}]}], ";", 
          "\[IndentingNewLine]", 
          RowBox[{"currentpos", "=", 
           RowBox[{"Delete", "[", 
            RowBox[{"currentpos", ",", 
             RowBox[{
              RowBox[{"{", 
               RowBox[{"Range", "[", 
                RowBox[{
                 RowBox[{
                 "md", "\[LeftDoubleBracket]", "1", "\[RightDoubleBracket]"}],
                  ",", 
                 RowBox[{
                  RowBox[{
                  "md", "\[LeftDoubleBracket]", "2", 
                   "\[RightDoubleBracket]"}], "-", "1"}]}], "]"}], "}"}], 
              "\[Transpose]"}]}], "]"}]}], ";", "\[IndentingNewLine]", 
          RowBox[{"currentdat", "=", 
           RowBox[{"Delete", "[", 
            RowBox[{"currentdat", ",", 
             RowBox[{
              RowBox[{"{", 
               RowBox[{"Range", "[", 
                RowBox[{
                 RowBox[{
                 "md", "\[LeftDoubleBracket]", "1", "\[RightDoubleBracket]"}],
                  ",", 
                 RowBox[{
                  RowBox[{
                  "md", "\[LeftDoubleBracket]", "2", 
                   "\[RightDoubleBracket]"}], "-", "1"}]}], "]"}], "}"}], 
              "\[Transpose]"}]}], "]"}]}], ";"}]}], "\[IndentingNewLine]", 
        "]"}], ";", "\[IndentingNewLine]", "output"}]}], 
     "\[IndentingNewLine]", "]"}]}], "\[IndentingNewLine]", 
   "\[IndentingNewLine]", 
   RowBox[{"(*", " ", 
    RowBox[{
    "works", " ", "with", " ", "single", " ", "argument", " ", "and", " ", 
     "assumes", " ", "positions", " ", "are", " ", "simply", " ", 
     "numbered"}], " ", "*)"}], "\[IndentingNewLine]", 
   RowBox[{
    RowBox[{
     RowBox[{"mditerate", "[", "initdat_", "]"}], ":=", 
     RowBox[{"mditerate", "[", 
      RowBox[{
       RowBox[{"Range", "[", 
        RowBox[{"Length", "[", "initdat", "]"}], "]"}], ",", "initdat"}], 
      "]"}]}], ";"}], "\[IndentingNewLine]", "\[IndentingNewLine]", 
   "\[IndentingNewLine]"}]}]], "Input",
 CellChangeTimes->{
  3.728221647584243*^9, {3.7282217157278748`*^9, 3.728221717019205*^9}, 
   3.72824699674527*^9, {3.728247667981063*^9, 3.728247691292027*^9}, {
   3.730389411925343*^9, 3.7303894252057133`*^9}}],

Cell[TextData[{
 "\[OpenCurlyDoubleQuote]maxdrop\[CloseCurlyDoubleQuote] is the main step of \
the algorithm (it starts with the \[OpenCurlyDoubleQuote]raw\
\[CloseCurlyDoubleQuote] dataset: ",
 Cell[BoxData[
  FormBox[
   RowBox[{
    SubscriptBox["x", "1"], ",", " ", 
    SubscriptBox["x", "2"], ",", " ", "...", " ", ",", " ", 
    SubscriptBox["x", "n"]}], TraditionalForm]]],
 ") and finds the region with the largest Z. It outputs the start and end+1 \
position of this region (note the shift on end position!).\n\n\
\[OpenCurlyDoubleQuote]better count\[CloseCurlyDoubleQuote] is implementing \
the Statistical Testing and Multiple Signal part of the paper. It permutes \
the raw data and sees how many times this gives a more extreme Z. \n\n\
\[OpenCurlyDoubleQuote]mditerate\[CloseCurlyDoubleQuote] strings these \
together, running maxdrop and better count, and if significant enough, \
cutting out the region and repeating as many times as necessary.\n\nmditerate \
returns six numbers for each step of the iterate : \n  - start and end \
positions in cumulative positions in current data and Z score, \n  - number \
of higher Z scores in np permutations, \n  - corresponding  start and end \
positions in original raw data\n  \n  It continues to cut regions and repeat \
until the number of permutations which are higher is above threshold \
\[OpenCurlyDoubleQuote]sig\[CloseCurlyDoubleQuote]. \n"
}], "Subsubsection",
 CellChangeTimes->{{3.72822161336005*^9, 3.7282216305508947`*^9}, {
  3.728223726257268*^9, 3.728223820334897*^9}, {3.7282477042860193`*^9, 
  3.728247895507475*^9}}]
}, Open  ]],

Cell[CellGroupData[{

Cell["Example application: generated dataset", "Subchapter",
 CellChangeTimes->{{3.7282165603043756`*^9, 3.728216562881839*^9}, {
  3.728219660860655*^9, 3.728219666194261*^9}, {3.728221510769956*^9, 
  3.728221518805934*^9}, {3.728222352544011*^9, 3.72822235420932*^9}, {
  3.7282425115733223`*^9, 3.728242512063686*^9}}],

Cell[CellGroupData[{

Cell["\<\
This generates a test dataset \[OpenCurlyDoubleQuote]dat\
\[CloseCurlyDoubleQuote] with a signal in the middle 100 of a list of length \
500 (change or remove SeedRandom to get a different pseudorandom run). \
\>", "Subsubsection",
 CellChangeTimes->{{3.7282165671415157`*^9, 3.728216617127623*^9}, {
  3.728217295019492*^9, 3.728217301322847*^9}}],

Cell[BoxData[{
 RowBox[{
  RowBox[{"SeedRandom", "[", "1202", "]"}], ";"}], "\[IndentingNewLine]", 
 RowBox[{
  RowBox[{"signal", "=", 
   RowBox[{"Join", "[", 
    RowBox[{
     RowBox[{"Table", "[", 
      RowBox[{"0", ",", 
       RowBox[{"{", "200", "}"}]}], "]"}], ",", 
     RowBox[{"Table", "[", 
      RowBox[{
       RowBox[{"-", "1"}], ",", 
       RowBox[{"{", "100", "}"}]}], "]"}], ",", 
     RowBox[{"Table", "[", 
      RowBox[{"0", ",", 
       RowBox[{"{", "200", "}"}]}], "]"}]}], "]"}]}], 
  ";"}], "\[IndentingNewLine]", 
 RowBox[{
  RowBox[{"base", "=", 
   RowBox[{"Table", "[", 
    RowBox[{
     RowBox[{"RandomVariate", "[", 
      RowBox[{"NormalDistribution", "[", 
       RowBox[{"0", ",", "1"}], "]"}], "]"}], ",", 
     RowBox[{"{", "500", "}"}]}], "]"}]}], ";"}], "\[IndentingNewLine]", 
 RowBox[{
  RowBox[{"dat", "=", 
   RowBox[{"base", "+", " ", 
    RowBox[{"1", " ", "signal"}]}]}], ";"}]}], "Input",
 CellChangeTimes->{3.728217049702643*^9}]
}, Open  ]],

Cell[CellGroupData[{

Cell["And run method to find range with largest Z", "Subsubsection",
 CellChangeTimes->{{3.728219625178854*^9, 3.728219653145665*^9}}],

Cell[CellGroupData[{

Cell[BoxData[
 RowBox[{"md", "=", 
  RowBox[{"maxdrop", "[", "dat", "]"}]}]], "Input",
 CellChangeTimes->{{3.728219130404882*^9, 3.72821913325463*^9}, {
  3.728221057647614*^9, 3.728221058290086*^9}}],

Cell[BoxData[
 RowBox[{"{", 
  RowBox[{"200", ",", "298", ",", "7.938537586493101`"}], "}"}]], "Output",
 CellChangeTimes->{{3.728219133603006*^9, 3.728219158758542*^9}, 
   3.728219190279516*^9, 3.728219234678761*^9, 3.7282192653699093`*^9, 
   3.728219618254196*^9, 3.7282197640552797`*^9, 3.728220812475037*^9, 
   3.72822093845056*^9, 3.728221063564645*^9, 3.728245663359009*^9, 
   3.72840276365858*^9, 3.728402806359614*^9, 3.7284028820772133`*^9}]
}, Open  ]]
}, Open  ]],

Cell[CellGroupData[{

Cell["Plot the output, marking region found in red", "Subsubsection",
 CellChangeTimes->{{3.728221526553636*^9, 3.728221540000106*^9}, 
   3.728222389092094*^9, {3.7282484050947733`*^9, 3.728248416362482*^9}}],

Cell[CellGroupData[{

Cell[BoxData[
 RowBox[{"\[IndentingNewLine]", 
  RowBox[{
   RowBox[{
    RowBox[{"opts", "=", 
     RowBox[{"{", 
      RowBox[{
       RowBox[{"Frame", "\[Rule]", "True"}], ",", 
       RowBox[{"LabelStyle", "\[Rule]", 
        RowBox[{"{", 
         RowBox[{
          RowBox[{"FontFamily", "\[Rule]", "\"\<Arial\>\""}], ",", 
          RowBox[{"FontSize", "\[Rule]", "10"}]}], "}"}]}], ",", 
       RowBox[{"AspectRatio", "\[Rule]", 
        RowBox[{"1", "/", "2"}]}], ",", 
       RowBox[{"ImagePadding", "\[Rule]", 
        RowBox[{"{", 
         RowBox[{
          RowBox[{"{", 
           RowBox[{"50", ",", "30"}], "}"}], ",", 
          RowBox[{"{", 
           RowBox[{"All", ",", "All"}], "}"}]}], "}"}]}]}], "}"}]}], ";"}], 
   "\[IndentingNewLine]", 
   RowBox[{
    RowBox[{
     RowBox[{"bar", "[", 
      RowBox[{"x_", ",", "y_", ",", "col_"}], "]"}], ":=", 
     RowBox[{"Graphics", "[", 
      RowBox[{"Append", "[", 
       RowBox[{"col", ",", 
        RowBox[{"Polygon", "[", 
         RowBox[{"{", 
          RowBox[{
           RowBox[{"{", 
            RowBox[{
             RowBox[{
             "x", "\[LeftDoubleBracket]", "1", "\[RightDoubleBracket]"}], ",", 
             RowBox[{
             "y", "\[LeftDoubleBracket]", "1", "\[RightDoubleBracket]"}]}], 
            "}"}], ",", 
           RowBox[{"{", 
            RowBox[{
             RowBox[{
             "x", "\[LeftDoubleBracket]", "2", "\[RightDoubleBracket]"}], ",", 
             RowBox[{
             "y", "\[LeftDoubleBracket]", "1", "\[RightDoubleBracket]"}]}], 
            "}"}], ",", 
           RowBox[{"{", 
            RowBox[{
             RowBox[{
             "x", "\[LeftDoubleBracket]", "2", "\[RightDoubleBracket]"}], ",", 
             RowBox[{
             "y", "\[LeftDoubleBracket]", "2", "\[RightDoubleBracket]"}]}], 
            "}"}], ",", 
           RowBox[{"{", 
            RowBox[{
             RowBox[{
             "x", "\[LeftDoubleBracket]", "1", "\[RightDoubleBracket]"}], ",", 
             RowBox[{
             "y", "\[LeftDoubleBracket]", "2", "\[RightDoubleBracket]"}]}], 
            "}"}]}], "}"}], "]"}]}], "]"}], "]"}]}], ";"}], 
   "\[IndentingNewLine]", "\[IndentingNewLine]", 
   RowBox[{
    RowBox[{"g1", "=", 
     RowBox[{"ListPlot", "[", 
      RowBox[{"dat", ",", "opts", ",", 
       RowBox[{"PlotStyle", "\[Rule]", "Black"}]}], "]"}]}], ";"}], 
   "\[IndentingNewLine]", 
   RowBox[{
    RowBox[{"gbar", "=", 
     RowBox[{"bar", "[", 
      RowBox[{
       RowBox[{"{", 
        RowBox[{"201", ",", "300"}], "}"}], ",", 
       RowBox[{"{", 
        RowBox[{
         RowBox[{"-", "2000"}], ",", "2000"}], "}"}], ",", 
       RowBox[{"{", 
        RowBox[{
         RowBox[{"Opacity", "[", "0.3", "]"}], ",", "Yellow"}], "}"}]}], 
      "]"}]}], ";", 
    RowBox[{"out1a", "=", 
     RowBox[{"Show", "[", 
      RowBox[{"g1", ",", "gbar", ",", "g1", ",", "opts", ",", 
       RowBox[{"FrameLabel", "\[Rule]", 
        RowBox[{"{", 
         RowBox[{"None", ",", "\"\<\!\(\*SubscriptBox[\(x\), \(i\)]\)\>\""}], 
         "}"}]}]}], "]"}]}], ";"}], "\[IndentingNewLine]", 
   "\[IndentingNewLine]", 
   RowBox[{
    RowBox[{"g1", "=", 
     RowBox[{"ListPlot", "[", 
      RowBox[{
       RowBox[{
        RowBox[{"{", 
         RowBox[{
          RowBox[{"Range", "[", 
           RowBox[{"0", ",", "500"}], "]"}], ",", 
          RowBox[{"ncumu", "[", "dat", "]"}]}], "}"}], "\[Transpose]"}], ",", 
       "opts", ",", 
       RowBox[{"PlotStyle", "\[Rule]", 
        RowBox[{"{", 
         RowBox[{
          RowBox[{"PointSize", "\[Rule]", "0.007"}], ",", "Black"}], 
         "}"}]}]}], "]"}]}], ";", 
    RowBox[{"gred", "=", 
     RowBox[{"ListPlot", "[", 
      RowBox[{
       RowBox[{
        RowBox[{
         RowBox[{"{", 
          RowBox[{
           RowBox[{"Range", "[", 
            RowBox[{"0", ",", "500"}], "]"}], ",", 
           RowBox[{"ncumu", "[", "dat", "]"}]}], "}"}], "\[Transpose]"}], 
        "\[LeftDoubleBracket]", 
        RowBox[{
         RowBox[{"md", "\[LeftDoubleBracket]", "1", "\[RightDoubleBracket]"}],
          ";;", 
         RowBox[{
         "md", "\[LeftDoubleBracket]", "2", "\[RightDoubleBracket]"}]}], 
        "\[RightDoubleBracket]"}], ",", 
       RowBox[{"PlotStyle", "\[Rule]", 
        RowBox[{"{", 
         RowBox[{
          RowBox[{"PointSize", "\[Rule]", "0.007"}], ",", "Red"}], "}"}]}], 
       ",", "opts"}], "]"}]}], ";"}], "\[IndentingNewLine]", 
   "\[IndentingNewLine]", 
   RowBox[{
    RowBox[{"out1b", "=", 
     RowBox[{"Show", "[", 
      RowBox[{"g1", ",", "gbar", ",", "g1", ",", "gred", ",", "opts", ",", 
       RowBox[{"FrameLabel", "\[Rule]", 
        RowBox[{"{", 
         RowBox[{
         "\"\<i\>\"", ",", "\"\<\!\(\*SubscriptBox[\(c\), \(i\)]\)\>\""}], 
         "}"}]}]}], "]"}]}], ";"}], "\[IndentingNewLine]", 
   "\[IndentingNewLine]", 
   RowBox[{"fig1", "=", 
    RowBox[{"Show", "[", 
     RowBox[{
      RowBox[{"GraphicsGrid", "[", 
       RowBox[{
        RowBox[{"{", 
         RowBox[{
          RowBox[{"{", "out1a", "}"}], ",", 
          RowBox[{"{", "out1b", "}"}]}], "}"}], ",", 
        RowBox[{"Spacings", "\[Rule]", 
         RowBox[{"{", 
          RowBox[{
           RowBox[{"-", "60"}], ",", "0"}], "}"}]}]}], "]"}], ",", 
      RowBox[{"ImageSize", "\[Rule]", "500"}]}], "]"}]}]}]}]], "Input",
 CellChangeTimes->CompressedData["
1:eJwdxVsoQwEABuBDa5hchhAe2BCOa8z16ZxYe5oc90Iid2bKA15cWh6Ucile
NiI8WESSjaWQyC1RzOXB5jZE0SQjc/7z8PWFVDQzVY4EQYhZmLZM1uiWXiji
NqEWM9XTTdgpMaUZn/YWt+KxCe8RvEc+qnFm9tUYltOKDaw9Em3j8sWyO1wd
esxNxw476NktOeGOON4kFeDffDt37P6sEFttl164L9Lkh28uvP1xlzEgGjeK
xdxHVJsEq2kiFc/xMwvwePB3ES5YcT7EJ6Mf13jW/GXHIv0PNxOh5a2yH2z5
OmOlOcQdS8OugzAzVxyDd/MUcfj88D4JB5dY0zBh11C4JVpJY/5n/w4m5YPc
lMbDjN3Dvu/x5vPjOy55qLdjxZAga419o/JNhn+1ArWBXaXz5O4SlNfydl6o
mT95A7atTilxk76uHQ8yikAh++m6LQi7SXQirNPIJLjzSZWOB/gdGbhn2YfG
9TxDFg4lc+TYePeaiyNOzgqxZWihCLu4WqNK2fvIeRKvbCYmY5Wqm/sf76gy
VQ==
  "]],

Cell[BoxData[
 GraphicsBox[{{}, {InsetBox[
     GraphicsBox[{{{}, {{}, 
         {GrayLevel[0], PointSize[0.0055000000000000005`], AbsoluteThickness[
          1.6], PointBox[CompressedData["
1:eJw9WXlczF3UHyWJByNrJFMhhCdptX7tS5ahndK0L1pmaZ9mGkuRNaJIapKk
smQrD2GoFIWUEGLshAxKIbzed87v9Y/P6dzz+95zz7nfc84dQ6+wFb4aLBar
tQuL9b//q/+pZow4dz2yf4NyBv0BT7RX6gxX/rqsFrvjzta9dzR2viU9G8Vf
tMQe+W2k7w/rzHbDM2NfkjwYRoIIzQfs17ReH9INs6eo8ipI5uBI+bD6hf90
kmyEZOf0jWk7FGQ/ArM/93i78+xHkkchqab9ro7jG5JH48iSJXr3G8tIHot1
7Lt6DgYM3jisn/10ffMFZr8T0CYcEtS09R2tN8Mmh/GmJwNekn4i/rwtqVuw
9TrpzTFs84aMM7sekn4SdBqSrH4KGP8sENsn7Pjdb3dIb4l52yKlBfsZvRU6
t0fq/ej7lmRrtL3LPj25mpFt0By/1aT1rIrsbXF/Wa91iwOY/U1G8STzYfE+
zPemoP7+o0bf38x5TYXV5B9l8eY/SZ6GwKreGgXNH2j9dBilVLwKOfuY9DNw
qI+xIrz1C+mB23Wzv4oVj9SyDDhq1Ef43KWV1s+EjV6gTXD0R7Usm4kfWaJZ
0/5pJftZKIu4yzbWp/3KZkHz3yWBwwe8IPvZWJWRnpqT+o3sZyNNI/5VY1A7
2c9Bqv2knZP1NRVq/RyEJ5W8/5LXTPZz0TDV4KvtUYqnbC6Kuicob5Ww1OtZ
8+DMOZhxdmQH6efhwpPbby06mPyYj4OHG1I7ap/R/uYjoN/Jw7fNWVDrF6Cv
QVXoR/dXpF+AhMan8WcymXgsxIVxW2d94FJ+yxbC+ZnTet1HHfT9Rdi+ZOvZ
th10X2SL0Nwn5U4g5xPp7VDcxcviv2aKj8wOV9xnj+juVEffXwyjmt1lHxqv
kX4xMvdN2bbD/AfZL8GWIyv7pUaSP7IliJJMks1tf0r6pSiPjd6UbEP5KVuK
yfaqU9FsJp+XofqUzHWpyWeyX4Z5w4xu7X1fTfZcNEXFB8umflevBxcNA9La
p409S+u5GLYy3Cyh6w+1XsHFyXcjuHskdWS/HJ35+ez0RsoHLIez7pdMl750
32TLYZuWs8jfrEGtVyzHG4PRgiwzKe1vBZylIxVx+g/JfgXY6UucAorvEv4K
DIxa02vw+0OEvwLnZgwY4JutSfGzh8OlGc2WR4to//YYXhvJlUR+Jnx7jPY0
k8TUUnwV9hDlR++5nfuM8B0wQbaz+uEJOj84YOjB0rzmNgXZO8AfA9lzCjXU
eAoHZF7/tnFeO90HliPObDT0UklaaP+OaNi9rsXvez7ZO0LWX+OA5azftH9H
GBa+V7RoMfzqhJ6zKn3nLqL7ASfMSsfp7IlvyN4JpkYfxjqdvEP7d8Lo0f27
tj0m/1jOKNoVZ/I4me4DnOE2fFjMbscXdH7OeHLOsEdub+InhTPGGg27fWAM
g++CiuZDfx5H5RG+C/aM6FZgmMrYu6B31FFOXcpewndB0JaEa7o1t8jeFf12
xm0OeU/xhiuWW84c25LcTPauOCqJmZ1aSvdZ4Qpdz7nPF3Pfkf1KzLG9fLd2
EOmxEgnbHuVGvyN+kq3E9c6Nh1I6HhP+SnhOGnbsgoS5X6swQfVz1tcOwsMq
1D8L771tzAc6v1XwKfbWOrL4EeGvwpm8GWLjTUqyd8Nx61G/cg2eE74bFso6
WjmCHMJ3g/Hk0Re6nCe9wg0lkaohQ88z988dtnXWA7vuvkr47rCRx0hsi5n7
5o5FhU+c5+1tJHt36OnuU3R+oXxkrYZKMi9c6kb1DavxptG1TTqtnva/Gr9+
2m9OmtRE9qsh3jPv+UbPK3R+Hji8L8HcOJLyCx6IW7bU/OVOxn8PDLlfczb5
A9UbhQcWFeezVbt/kT0P5Wlhi+p5X9Qyh4eBmj/nv3hD/AEeTj0e+aF+QaVa
5vFwYqyGUFbF+MdDXUZMxBC/GrUs52Fst5tG1V+IjxU8aBcaGobv1Vb8n6zk
IbOhSnvOK+ITlicCM9d+mHOE4s3xxNQnp79UyrpCje8Jq413xrVM0FDLPE84
9qq6E3CknvA9YXKoymFle636e3JPfB75pP28Sxvhe+J4+Ysq1gTib6Unsl6Z
xnlF0n1leeF6t+3BpUNekf9eaJL2Hjjbn/YDL5i5dav9ZkP3geeF0Mz/HLRf
/CF8L1hHrNa/ep/qs9wL/sLcQZv51C8pvGDXxWJtWzXVR6UXPOM0WsoqWsh/
b+iWPNCpnkjx4XjDyS/on9s7GP+9oXM9/7u+9hPC98anc991p2+5SfH1xtZd
dUk9HlJ9kHtjiKnd25sL3hO+Nxz97a1/7yA+UXpjv9GE16JudB9YPrg5uTC7
pstX8t8HFyTul04vq6L4++B1adNyx2TiD54PNDWkz2x9a8l/HyhfWgUWBFJ/
IfdByqf0oS1Xyuj8fXAy6qDEJZjqi/Lv91Z+zsmpoPxg+aIgaUv0wsdN5L8v
TDc1G776Q/0XfJHo9erPeAHlI88X2sNS8oXBvwnfF0nV0Vp9qyif5b5wv7F1
06oQqrcKX3z9d9cu86mnCN8XHrLaY66H6D6y/OAf9i49I/QG4fvh4tTsFdt0
nxO+HzzmL85Y4U3+8vzwYsSwT6YpdB4yP2zguzYk6nZRx0vuhx5+mo9mraZ6
ovCD98XQ2tqvlF9KP9w+YvRjx7R2wvdHUiE7qNyF8ofjjyaVc0JaqQ7F3x/t
x9cWmJtWEr4/QjdI5G+n1RC+Pxx3WGQpPlN/JP+7Xtyzr3AQnafCH0Wlnj5+
iZQfyr96na9bnzrdI/wAHNX9vdx9GtUTTgBcC6LXLE8jfxCAt1UT+HoPqN/k
BSBz0FLLGz+11HpZADR+uGzv2fUB5V8AaoQG0yVniE8UATCZFj/C25a5fwFw
7J5j+b4rU38CcX3e0F/OlVoKNX4gOtx4xy6WXqLzD8SJyVeXhHdTkf+B2PrD
VZZ4j/ozWSBaslbFWZ+m+icPhH2G+Hr7AZIVgSjV2rDT4Dz1l8pAYI93t3+G
nyP8IJRvt2sxfNmL8IOgG+U7/Au/kfCDIJ6hbxfc5xvhB+GtX+E9ldV3yr8g
tOzxSLttR/VAHoSuZX5t006V0/kHoXR3iWfjYapXyiDIMkc5qFZSPWOtwYX1
x9+6y4lPOWvwLXZbyJ+Ce4S/Bo9js+v6uP8k/DVYetPFcsX/5/8aGPV/mL0q
k+qZ/K+syLqkr03+KtbAqnpGuMCe+E65BvK1rs9Y/ai/YQVDpVWz4oI23XdO
MDb1MQjZHUnxQjC67l5+ObP6K+EHo4dNRZr4CsO/wWiZGaXvLCR+lAdj3eJt
DePuM/jBEGg3u7aOo/0pg6H0YNU1i9LJ/xD8Y5i4yH4ZreeEIOnPduNOLvXX
CEHtCmHGfDOKBy8E/fePy21QUb2VhaDjz4nM/TeJr+UhqG+2vOWkYOpdCAK0
bl/tIia+U4ag66/HQ82GMPNaKD7c+WJ9s5rwOKE4d6rzd1Um8TVCUbx47bjk
/xj+D0X89Ks3M94x/U0oMi1Ctyed76LevzwUoQuuWdhtp/umCIV786TigN7M
+YeiX+vPgamlvdXrWWHYfnaXwVh7hn/D8OH1S5HOFcofhIGdsW2wXUFX9Xpe
GPi7Nmc8FTLxD4P+jBzeBVcdwv+7/mp7WU9fpt8KwyFu1eK6RTTfKcMgDJjb
/i6W+hkWH8Ie3bZ6pJI/bD58s43Xlj7qpPPgw+bLcba/A/G5GR982Q+Fvnku
7Y+PwgPB1d55VN+5fCgsbhyfsobynceHrFB1SetyD7Wez0f2vMKyS63MPMWH
U7/x16Re3dT6ZD4ez5n7YMIghk/48Dqq73BXQPe5iI8FnPkFPzYx95uPlhpH
k6F9ab6o5aO/WZ7Ux47up5KPDI/vedJgmk9UfDxZ2FBRmkfnxxLgZyr/oOMw
ym+2AD43dklUV2h+5QiwNSXjo80bqqdmAuxKinr+XZdkCMDLkW9MW1aolrkC
GP02Hu78geobTwC5Ze6hOju5WuYLMNNLw6zHPeIzmQDs86FlU3rSe0eyALes
DvY/ZcDkkwAj7HTeXRxN/FgkQF2XkT0Cl5I/CgEidZwu2KXS+tq/+82Kdmpr
ekD5LsA1d9m+vs9p3lYJsPTk2MZnQymfWUJc6vKkcPoCmo/ZQqxL2JdYN52+
xxEi/PChqRsqaL2ZEH1bL94ZZ0X3C0JsEVkHJr2neHCFuNr9RXxXQ4avhSgx
iTUYP5f2yxfCxljP21jvFPkvRN2z183HLhNeshDG9sVjHqeQvVyIqTUXYnff
oXpWJMS5vddNuvsy/CoEy+FxXc6hbLW/tUJYPxkTocrWhtp/Icw1a++P2HBf
rVcJ8XDIr5N6u5n3IBH0HwTvHV9YRf6LMGh/7Bn9dKqnHBG+Hj7g11a2j/Jf
BI9VCdE6+ffJfxEKKkd2/VxM9YgrQk7e9IzPh2l/PBEEL2695HfSvMkXYc9Q
o+732NQvyURI48S9ttAjf5NFGDN6fO+sJzRfy0UwXhY6KGc13aciEfamrX4X
/4DyRSHCi8KOy1tMzpD/Irzrllh4TofqlVKEipxdFrvSaF5ViXB3i0vHkAc0
H7DC//a7Iu/44eQPOxzdnVflinKo/+KEw77T5eCL3sSvZuEw7a0U2Z2m+oFw
GF5MmScro/XccFQuruks20jvR7xw1CrPdZlU/5riHw6OxynxkIkMf4Vj+r06
7uQ5VD+Tw7HPd+G0nHTSy8OhuHvXwM2S+seicGwpufW8Mj2Z/A/Hy24FV/p3
7CH/w5FgEFYfa3+Z/A+H1p8tpr7XaP+qcNwIq+NmDttD+R+B9LLKjuWFNI+y
I7CnYWGBxJDeJzkR6Pf8moFxF3qPMYvA/bwhBe827qb4R6Di3oiMNTzKF24E
XB1tdwweQ/nFi0CpzYBRlbdLyP8ItKYuSyrypn5QFoGMl1ePhbrQ/J0cgYR+
s3Vtva+qZXkEBHkHd34sp/6zKAJt5b/OmMyk81FE4MPv35XV+cTvtREoZ026
OOEKzRfKCAS7eUULRr2n+EfA+/iwQT45NA+wIjGr8uafmI7/KP6R6L6xNS/n
Dc1nnEjY9EqbuvwX9cdmkah+bp3vKyK+RSTCR6z2CM4g/uBGYqbWxdxWK+JH
XiTqsnYX3j9C/RY/EuVxUs1rl25R/CPxgTt6apMO9T/JkXBh1Wd5V9F9kkfC
1iXry8ue1P8XRaIhd5Hdu6zb5H8kHKwWWusHkH1tJP7189z2SEL9sTISb7SE
t66Np3xXRcLfXbO8pIR5/4yCUaLPSVNjen9iR8F9VfZLwy1MPx6FmnbFnvd5
dB5mUYiqL/VYlEv1GFGwvqSf0K5L95MbhRz7AUXt14nveFH4kGU66JA55Qc/
Ck3aqBGH0Hwqi8LdbL5yY/Flin8UGpuMXbTqmX4uCom9b44f7Eb9SFEUOu9x
1j4pYd7jorDx00+HNAuq97VRmNd/ck2AHs0vyr+yKsff6zbN76ooLHxdkpvk
xrzfRsNxzFD9hB3Ur7CjUThofk9PW5pPONG4Z2G4vTGJ+nWzaOSnvb3tx7yn
IRo2Q8/tDr6XSP5HI8hcY8n7dFrPi8b+cqvxU5dQPPjRiNJzsikdQ3wri4bd
l+VT/GZQ/ib//d6OjOm7JtB7lzwal2Z/ejGNT/xQFI1T29zPfXVj+pto7I13
b/SbTP1xbTR6VUx0rTlxnvyPRnrYHbGgjPpVVTSsmkseFjgy818Mrs62XNt8
i6l/MQg+sHfnzlzaLycGY6x6tNyto/cZsxgMPh/+fUs+xQ8xyF22+eEQC6pP
3BhsfLtz3RY/qve8GNh2Vms3pdB8yo/Bzy07XlqevkHxj0Hg5sPiKyk0LybH
IEQ8PazfcKafjYG1Zvfi3A56zy/6i29SYXTPgfhU8Vc2Lam3T6P6URuDwv0H
dPf5Et8rYxDBzrwwwYT6T1UM+n8+Zl7xlun/YyF1TrwxtZneV9mxMJljMLvv
R+q/OLHYPOqJe5Sc8tcsFnU3iyeJb1A9Qyy+/7lWsMea9seNRZLLwwW27w9S
/seiu25B6OrDxDf8WMxUPtaTfKH6JYtFYvFX0ygP0ifHwnrdvBmi08Qf8liM
Tr7GL2Lyuyj2b7wvP10ynvhDEQtZhtbvxauZ+hcLtweX6pMeEX8oY3Far+pb
6xym/sciVim8YNHKvP+Lcf3lb3vD08SPbDH6hN7T61PGxF8MiZGBc8VE+p6Z
GCELku3nbKV5HGI4PtgraTSjfpYrRnWu7ZkrKjpvnhjbNp0dOPYG5R9fjEUu
y1L8qwlPJkasoFF3bCLxebIY0x77ik/up/ojF8P8183FHTPp/adIjLOVOhqn
Bl4j/8W49yz2zkdveu+oFSNs/EdR00j6fUEpxnALI4tln5j+T4yC0qTWhx8p
X1lx6DzKrUmXUTzZcbjSZhmvvYP4lhOHG6nfCidfIjyzOJhFXv/DanpK8Y/D
EI+bpxt16b2SG4eh8TUZzmFUL3lx+HrrqOf8dlrPj0Mv6ZPzSx/S+5YsDnt9
6s4uKqJ+MjkOTh8na3Fv03whj0OBJHHeOBadd1EcVg7TTsr6j/JbEYeMiCwL
50Y639o4pGqn9GgB894UhxFHKlfmve+uxlPF4WPat/3b1zO/l0ngvN9fawiH
6jFbAjef/IHja6h/4UgwY8bvV2PW3qX4S9Bv9aZX9mPpvQQSFEw3zVrwkPKX
K0G5zQCN8ftp/uBJsDng+6vpn2ie50tQryo/r2dO+5NJcEZU8++zJpq3kiW4
P6niyIYU4iO5BOf/BDkZguazIgmW5ijH4xTNKwoJho87ZPeUTXxfK0GDZrHp
3HriA6UEo5ps8/v7/Ef5L8Gk9EZNjzNM/Zfih/xY9vSdxD9sKfTSO3oYaWoo
1P5Lsffzp/xzTfR7jJkUqZUcx7b1xLeQYkHlqW01D2me5ErxdVXKrX4XSOZJ
odPKaS79VUH+SzHxRG2OIJj5vUyKjac/Hh1lRd9PlsLy2KGhrF6Uf3Ipppg4
d9GcS/NMkRSLFv8YXONA85lCCj/vn13XTqDzqZXiZu20lx/tqJ9VSqE/ITHD
TZfpf6Wo6Jvw9fMJOh9WPCwbFaG/5VQP2fGY3v1p3x8FVI858Vg1y27aeiPq
x83icamrgS5Ll/xBPA55u7rX6HRe/h/c6Ieo
           
           "]]}, {}}, {}, {}, {{}, {}}}, 
       {RGBColor[1, 1, 0], Opacity[0.3], 
        PolygonBox[{{201, -2000}, {300, -2000}, {300, 2000}, {201, 
         2000}}]}, {{}, {{}, 
         {GrayLevel[0], PointSize[0.0055000000000000005`], AbsoluteThickness[
          1.6], PointBox[CompressedData["
1:eJw9WXlczF3UHyWJByNrJFMhhCdptX7tS5ahndK0L1pmaZ9mGkuRNaJIapKk
smQrD2GoFIWUEGLshAxKIbzed87v9Y/P6dzz+95zz7nfc84dQ6+wFb4aLBar
tQuL9b//q/+pZow4dz2yf4NyBv0BT7RX6gxX/rqsFrvjzta9dzR2viU9G8Vf
tMQe+W2k7w/rzHbDM2NfkjwYRoIIzQfs17ReH9INs6eo8ipI5uBI+bD6hf90
kmyEZOf0jWk7FGQ/ArM/93i78+xHkkchqab9ro7jG5JH48iSJXr3G8tIHot1
7Lt6DgYM3jisn/10ffMFZr8T0CYcEtS09R2tN8Mmh/GmJwNekn4i/rwtqVuw
9TrpzTFs84aMM7sekn4SdBqSrH4KGP8sENsn7Pjdb3dIb4l52yKlBfsZvRU6
t0fq/ej7lmRrtL3LPj25mpFt0By/1aT1rIrsbXF/Wa91iwOY/U1G8STzYfE+
zPemoP7+o0bf38x5TYXV5B9l8eY/SZ6GwKreGgXNH2j9dBilVLwKOfuY9DNw
qI+xIrz1C+mB23Wzv4oVj9SyDDhq1Ef43KWV1s+EjV6gTXD0R7Usm4kfWaJZ
0/5pJftZKIu4yzbWp/3KZkHz3yWBwwe8IPvZWJWRnpqT+o3sZyNNI/5VY1A7
2c9Bqv2knZP1NRVq/RyEJ5W8/5LXTPZz0TDV4KvtUYqnbC6Kuicob5Ww1OtZ
8+DMOZhxdmQH6efhwpPbby06mPyYj4OHG1I7ap/R/uYjoN/Jw7fNWVDrF6Cv
QVXoR/dXpF+AhMan8WcymXgsxIVxW2d94FJ+yxbC+ZnTet1HHfT9Rdi+ZOvZ
th10X2SL0Nwn5U4g5xPp7VDcxcviv2aKj8wOV9xnj+juVEffXwyjmt1lHxqv
kX4xMvdN2bbD/AfZL8GWIyv7pUaSP7IliJJMks1tf0r6pSiPjd6UbEP5KVuK
yfaqU9FsJp+XofqUzHWpyWeyX4Z5w4xu7X1fTfZcNEXFB8umflevBxcNA9La
p409S+u5GLYy3Cyh6w+1XsHFyXcjuHskdWS/HJ35+ez0RsoHLIez7pdMl750
32TLYZuWs8jfrEGtVyzHG4PRgiwzKe1vBZylIxVx+g/JfgXY6UucAorvEv4K
DIxa02vw+0OEvwLnZgwY4JutSfGzh8OlGc2WR4to//YYXhvJlUR+Jnx7jPY0
k8TUUnwV9hDlR++5nfuM8B0wQbaz+uEJOj84YOjB0rzmNgXZO8AfA9lzCjXU
eAoHZF7/tnFeO90HliPObDT0UklaaP+OaNi9rsXvez7ZO0LWX+OA5azftH9H
GBa+V7RoMfzqhJ6zKn3nLqL7ASfMSsfp7IlvyN4JpkYfxjqdvEP7d8Lo0f27
tj0m/1jOKNoVZ/I4me4DnOE2fFjMbscXdH7OeHLOsEdub+InhTPGGg27fWAM
g++CiuZDfx5H5RG+C/aM6FZgmMrYu6B31FFOXcpewndB0JaEa7o1t8jeFf12
xm0OeU/xhiuWW84c25LcTPauOCqJmZ1aSvdZ4Qpdz7nPF3Pfkf1KzLG9fLd2
EOmxEgnbHuVGvyN+kq3E9c6Nh1I6HhP+SnhOGnbsgoS5X6swQfVz1tcOwsMq
1D8L771tzAc6v1XwKfbWOrL4EeGvwpm8GWLjTUqyd8Nx61G/cg2eE74bFso6
WjmCHMJ3g/Hk0Re6nCe9wg0lkaohQ88z988dtnXWA7vuvkr47rCRx0hsi5n7
5o5FhU+c5+1tJHt36OnuU3R+oXxkrYZKMi9c6kb1DavxptG1TTqtnva/Gr9+
2m9OmtRE9qsh3jPv+UbPK3R+Hji8L8HcOJLyCx6IW7bU/OVOxn8PDLlfczb5
A9UbhQcWFeezVbt/kT0P5Wlhi+p5X9Qyh4eBmj/nv3hD/AEeTj0e+aF+QaVa
5vFwYqyGUFbF+MdDXUZMxBC/GrUs52Fst5tG1V+IjxU8aBcaGobv1Vb8n6zk
IbOhSnvOK+ITlicCM9d+mHOE4s3xxNQnp79UyrpCje8Jq413xrVM0FDLPE84
9qq6E3CknvA9YXKoymFle636e3JPfB75pP28Sxvhe+J4+Ysq1gTib6Unsl6Z
xnlF0n1leeF6t+3BpUNekf9eaJL2Hjjbn/YDL5i5dav9ZkP3geeF0Mz/HLRf
/CF8L1hHrNa/ep/qs9wL/sLcQZv51C8pvGDXxWJtWzXVR6UXPOM0WsoqWsh/
b+iWPNCpnkjx4XjDyS/on9s7GP+9oXM9/7u+9hPC98anc991p2+5SfH1xtZd
dUk9HlJ9kHtjiKnd25sL3hO+Nxz97a1/7yA+UXpjv9GE16JudB9YPrg5uTC7
pstX8t8HFyTul04vq6L4++B1adNyx2TiD54PNDWkz2x9a8l/HyhfWgUWBFJ/
IfdByqf0oS1Xyuj8fXAy6qDEJZjqi/Lv91Z+zsmpoPxg+aIgaUv0wsdN5L8v
TDc1G776Q/0XfJHo9erPeAHlI88X2sNS8oXBvwnfF0nV0Vp9qyif5b5wv7F1
06oQqrcKX3z9d9cu86mnCN8XHrLaY66H6D6y/OAf9i49I/QG4fvh4tTsFdt0
nxO+HzzmL85Y4U3+8vzwYsSwT6YpdB4yP2zguzYk6nZRx0vuhx5+mo9mraZ6
ovCD98XQ2tqvlF9KP9w+YvRjx7R2wvdHUiE7qNyF8ofjjyaVc0JaqQ7F3x/t
x9cWmJtWEr4/QjdI5G+n1RC+Pxx3WGQpPlN/JP+7Xtyzr3AQnafCH0Wlnj5+
iZQfyr96na9bnzrdI/wAHNX9vdx9GtUTTgBcC6LXLE8jfxCAt1UT+HoPqN/k
BSBz0FLLGz+11HpZADR+uGzv2fUB5V8AaoQG0yVniE8UATCZFj/C25a5fwFw
7J5j+b4rU38CcX3e0F/OlVoKNX4gOtx4xy6WXqLzD8SJyVeXhHdTkf+B2PrD
VZZ4j/ozWSBaslbFWZ+m+icPhH2G+Hr7AZIVgSjV2rDT4Dz1l8pAYI93t3+G
nyP8IJRvt2sxfNmL8IOgG+U7/Au/kfCDIJ6hbxfc5xvhB+GtX+E9ldV3yr8g
tOzxSLttR/VAHoSuZX5t006V0/kHoXR3iWfjYapXyiDIMkc5qFZSPWOtwYX1
x9+6y4lPOWvwLXZbyJ+Ce4S/Bo9js+v6uP8k/DVYetPFcsX/5/8aGPV/mL0q
k+qZ/K+syLqkr03+KtbAqnpGuMCe+E65BvK1rs9Y/ai/YQVDpVWz4oI23XdO
MDb1MQjZHUnxQjC67l5+ObP6K+EHo4dNRZr4CsO/wWiZGaXvLCR+lAdj3eJt
DePuM/jBEGg3u7aOo/0pg6H0YNU1i9LJ/xD8Y5i4yH4ZreeEIOnPduNOLvXX
CEHtCmHGfDOKBy8E/fePy21QUb2VhaDjz4nM/TeJr+UhqG+2vOWkYOpdCAK0
bl/tIia+U4ag66/HQ82GMPNaKD7c+WJ9s5rwOKE4d6rzd1Um8TVCUbx47bjk
/xj+D0X89Ks3M94x/U0oMi1Ctyed76LevzwUoQuuWdhtp/umCIV786TigN7M
+YeiX+vPgamlvdXrWWHYfnaXwVh7hn/D8OH1S5HOFcofhIGdsW2wXUFX9Xpe
GPi7Nmc8FTLxD4P+jBzeBVcdwv+7/mp7WU9fpt8KwyFu1eK6RTTfKcMgDJjb
/i6W+hkWH8Ie3bZ6pJI/bD58s43Xlj7qpPPgw+bLcba/A/G5GR982Q+Fvnku
7Y+PwgPB1d55VN+5fCgsbhyfsobynceHrFB1SetyD7Wez0f2vMKyS63MPMWH
U7/x16Re3dT6ZD4ez5n7YMIghk/48Dqq73BXQPe5iI8FnPkFPzYx95uPlhpH
k6F9ab6o5aO/WZ7Ux47up5KPDI/vedJgmk9UfDxZ2FBRmkfnxxLgZyr/oOMw
ym+2AD43dklUV2h+5QiwNSXjo80bqqdmAuxKinr+XZdkCMDLkW9MW1aolrkC
GP02Hu78geobTwC5Ze6hOju5WuYLMNNLw6zHPeIzmQDs86FlU3rSe0eyALes
DvY/ZcDkkwAj7HTeXRxN/FgkQF2XkT0Cl5I/CgEidZwu2KXS+tq/+82Kdmpr
ekD5LsA1d9m+vs9p3lYJsPTk2MZnQymfWUJc6vKkcPoCmo/ZQqxL2JdYN52+
xxEi/PChqRsqaL2ZEH1bL94ZZ0X3C0JsEVkHJr2neHCFuNr9RXxXQ4avhSgx
iTUYP5f2yxfCxljP21jvFPkvRN2z183HLhNeshDG9sVjHqeQvVyIqTUXYnff
oXpWJMS5vddNuvsy/CoEy+FxXc6hbLW/tUJYPxkTocrWhtp/Icw1a++P2HBf
rVcJ8XDIr5N6u5n3IBH0HwTvHV9YRf6LMGh/7Bn9dKqnHBG+Hj7g11a2j/Jf
BI9VCdE6+ffJfxEKKkd2/VxM9YgrQk7e9IzPh2l/PBEEL2695HfSvMkXYc9Q
o+732NQvyURI48S9ttAjf5NFGDN6fO+sJzRfy0UwXhY6KGc13aciEfamrX4X
/4DyRSHCi8KOy1tMzpD/Irzrllh4TofqlVKEipxdFrvSaF5ViXB3i0vHkAc0
H7DC//a7Iu/44eQPOxzdnVflinKo/+KEw77T5eCL3sSvZuEw7a0U2Z2m+oFw
GF5MmScro/XccFQuruks20jvR7xw1CrPdZlU/5riHw6OxynxkIkMf4Vj+r06
7uQ5VD+Tw7HPd+G0nHTSy8OhuHvXwM2S+seicGwpufW8Mj2Z/A/Hy24FV/p3
7CH/w5FgEFYfa3+Z/A+H1p8tpr7XaP+qcNwIq+NmDttD+R+B9LLKjuWFNI+y
I7CnYWGBxJDeJzkR6Pf8moFxF3qPMYvA/bwhBe827qb4R6Di3oiMNTzKF24E
XB1tdwweQ/nFi0CpzYBRlbdLyP8ItKYuSyrypn5QFoGMl1ePhbrQ/J0cgYR+
s3Vtva+qZXkEBHkHd34sp/6zKAJt5b/OmMyk81FE4MPv35XV+cTvtREoZ026
OOEKzRfKCAS7eUULRr2n+EfA+/iwQT45NA+wIjGr8uafmI7/KP6R6L6xNS/n
Dc1nnEjY9EqbuvwX9cdmkah+bp3vKyK+RSTCR6z2CM4g/uBGYqbWxdxWK+JH
XiTqsnYX3j9C/RY/EuVxUs1rl25R/CPxgTt6apMO9T/JkXBh1Wd5V9F9kkfC
1iXry8ue1P8XRaIhd5Hdu6zb5H8kHKwWWusHkH1tJP7189z2SEL9sTISb7SE
t66Np3xXRcLfXbO8pIR5/4yCUaLPSVNjen9iR8F9VfZLwy1MPx6FmnbFnvd5
dB5mUYiqL/VYlEv1GFGwvqSf0K5L95MbhRz7AUXt14nveFH4kGU66JA55Qc/
Ck3aqBGH0Hwqi8LdbL5yY/Flin8UGpuMXbTqmX4uCom9b44f7Eb9SFEUOu9x
1j4pYd7jorDx00+HNAuq97VRmNd/ck2AHs0vyr+yKsff6zbN76ooLHxdkpvk
xrzfRsNxzFD9hB3Ur7CjUThofk9PW5pPONG4Z2G4vTGJ+nWzaOSnvb3tx7yn
IRo2Q8/tDr6XSP5HI8hcY8n7dFrPi8b+cqvxU5dQPPjRiNJzsikdQ3wri4bd
l+VT/GZQ/ib//d6OjOm7JtB7lzwal2Z/ejGNT/xQFI1T29zPfXVj+pto7I13
b/SbTP1xbTR6VUx0rTlxnvyPRnrYHbGgjPpVVTSsmkseFjgy818Mrs62XNt8
i6l/MQg+sHfnzlzaLycGY6x6tNyto/cZsxgMPh/+fUs+xQ8xyF22+eEQC6pP
3BhsfLtz3RY/qve8GNh2Vms3pdB8yo/Bzy07XlqevkHxj0Hg5sPiKyk0LybH
IEQ8PazfcKafjYG1Zvfi3A56zy/6i29SYXTPgfhU8Vc2Lam3T6P6URuDwv0H
dPf5Et8rYxDBzrwwwYT6T1UM+n8+Zl7xlun/YyF1TrwxtZneV9mxMJljMLvv
R+q/OLHYPOqJe5Sc8tcsFnU3iyeJb1A9Qyy+/7lWsMea9seNRZLLwwW27w9S
/seiu25B6OrDxDf8WMxUPtaTfKH6JYtFYvFX0ygP0ifHwnrdvBmi08Qf8liM
Tr7GL2Lyuyj2b7wvP10ynvhDEQtZhtbvxauZ+hcLtweX6pMeEX8oY3Far+pb
6xym/sciVim8YNHKvP+Lcf3lb3vD08SPbDH6hN7T61PGxF8MiZGBc8VE+p6Z
GCELku3nbKV5HGI4PtgraTSjfpYrRnWu7ZkrKjpvnhjbNp0dOPYG5R9fjEUu
y1L8qwlPJkasoFF3bCLxebIY0x77ik/up/ojF8P8183FHTPp/adIjLOVOhqn
Bl4j/8W49yz2zkdveu+oFSNs/EdR00j6fUEpxnALI4tln5j+T4yC0qTWhx8p
X1lx6DzKrUmXUTzZcbjSZhmvvYP4lhOHG6nfCidfIjyzOJhFXv/DanpK8Y/D
EI+bpxt16b2SG4eh8TUZzmFUL3lx+HrrqOf8dlrPj0Mv6ZPzSx/S+5YsDnt9
6s4uKqJ+MjkOTh8na3Fv03whj0OBJHHeOBadd1EcVg7TTsr6j/JbEYeMiCwL
50Y639o4pGqn9GgB894UhxFHKlfmve+uxlPF4WPat/3b1zO/l0ngvN9fawiH
6jFbAjef/IHja6h/4UgwY8bvV2PW3qX4S9Bv9aZX9mPpvQQSFEw3zVrwkPKX
K0G5zQCN8ftp/uBJsDng+6vpn2ie50tQryo/r2dO+5NJcEZU8++zJpq3kiW4
P6niyIYU4iO5BOf/BDkZguazIgmW5ijH4xTNKwoJho87ZPeUTXxfK0GDZrHp
3HriA6UEo5ps8/v7/Ef5L8Gk9EZNjzNM/Zfih/xY9vSdxD9sKfTSO3oYaWoo
1P5Lsffzp/xzTfR7jJkUqZUcx7b1xLeQYkHlqW01D2me5ErxdVXKrX4XSOZJ
odPKaS79VUH+SzHxRG2OIJj5vUyKjac/Hh1lRd9PlsLy2KGhrF6Uf3Ipppg4
d9GcS/NMkRSLFv8YXONA85lCCj/vn13XTqDzqZXiZu20lx/tqJ9VSqE/ITHD
TZfpf6Wo6Jvw9fMJOh9WPCwbFaG/5VQP2fGY3v1p3x8FVI858Vg1y27aeiPq
x83icamrgS5Ll/xBPA55u7rX6HRe/h/c6Ieo
           "]]}, {}}, {}, {}, {{}, {}}}},
      
      AspectRatio->NCache[
        Rational[1, 2], 0.5],
      Axes->{True, True},
      AxesLabel->{None, None},
      AxesOrigin->{0., 0},
      DisplayFunction->Identity,
      Frame->True,
      FrameLabel->{None, 
        FormBox[
        "\"\\!\\(\\*SubscriptBox[\\(x\\), \\(i\\)]\\)\"", TraditionalForm]},
      FrameTicks->{{Automatic, Automatic}, {Automatic, Automatic}},
      GridLines->{None, None},
      GridLinesStyle->Directive[
        GrayLevel[0.5, 0.4]],
      ImagePadding->{{50, 30}, {All, All}},
      LabelStyle->{FontFamily -> "Arial", FontSize -> 10},
      Method->{"CoordinatesToolOptions" -> {"DisplayFunction" -> ({
            (Part[{{Identity, Identity}, {Identity, Identity}}, 1, 2][#]& )[
             Part[#, 1]], 
            (Part[{{Identity, Identity}, {Identity, Identity}}, 2, 2][#]& )[
             Part[#, 2]]}& ), "CopiedValueFunction" -> ({
            (Part[{{Identity, Identity}, {Identity, Identity}}, 1, 2][#]& )[
             Part[#, 1]], 
            (Part[{{Identity, Identity}, {Identity, Identity}}, 2, 2][#]& )[
             Part[#, 2]]}& )}},
      PlotRange->{{0., 500.}, {-3.8420831485405045`, 3.2170858781301903`}},
      PlotRangeClipping->True,
      PlotRangePadding->{{
         Scaled[0.02], 
         Scaled[0.02]}, {
         Scaled[0.05], 
         Scaled[0.05]}},
      Ticks->{Automatic, Automatic}], {150, -90.}, 
     ImageScaled[{0.5, 0.5}], {360, 180.}], InsetBox[
     GraphicsBox[{{{}, {{}, 
         {GrayLevel[0], PointSize[0.007], AbsoluteThickness[1.6], 
          PointBox[CompressedData["
1:eJxtmXlczFv8xkekqBRF2acoLdRESpEepZRKqbSS0a51qlmqqTHZt+h2yZ6h
6IZL13pRDEIIWbIvY99rSMQVP79fn/Pfzz9eb5/znOfznDPz/Z5xTGMyguI1
OBxOWxcO53///v//qN0eLfdbutLvmRv9AyI/rzj7w/fDyU7URvu0Kya9TI8S
G6BX76gnw0s/ERshqF5YnhP6jdgEWpJ+IkXNW+JBSNjUt37F6ifEXPz84/AU
Q69P5GeGf+W6HckKxsPxV2ndkndrHhFbQFkgWLzMR0F6S8zzkjtEVjG2hiR6
p2Lfx5c0fiQc/Z8Nuri1ndgWwhybJ4O/NRPzUP9wbvCBf78T2yPnvm9UXyPG
o5H86pfZT8Mu6OQxuCr6pWPg/R/VHcDd45CvPMqh+ljUxWVlDChkekeIy57e
uK7J8jjBYsYb3j3BU+JxGCAW2Tk6s/HOeHBVS8Kz+Ejsgr+eNjTnr39OPB5u
U1N/zjLpSn4TMMTs/kD+UANiV7iYmD/mNvcknogv3taVuxz0id3gvs12//kX
WsTA9gnGuqveanayHPhkV7H4clc23yR0OTo58fUNQ6pPQpqL0aLXD9h87hh3
3ldzSpwO1d2h//6S9YoopveAW9OqrhPe9KW6B07/N5azfnJvqk/GxvjZTb2r
Nag+GV++3Zq/vroH1T3R7+KdjkFXyU/uifTnMcoWIxrP8cJZhaa30xM9qnvh
03LXKp8qpp+CD3XNawqudKf6FLzRP3VIbEp5ON6Ywle2zQigfuTeELiXDZ2z
nPrl+KBm5uuDX2ayug/yYtM9Uy9rU30q+vXqWer6B/OfipTh+wa4nGHr6wtV
r8kvt2/pQ3VfjOoZv+zsKCOq++Hfo25+T6PY+vjhedFGqbw/Wz9/tOalv7xs
rEt1f+gqd8zX2sHyTYNtROyhjgrmPw3zDRfZnFrH1jcAe4+Ev+7xN9MHYFYB
J9jImZgTiOelv2bmgPpBIPQeJ/wUFhLLAyGNHtj332sDOlkZiFbLJz9yw4g5
01HzS36ycHI/0k/Hx/Dy4DBpf9JPh99ZpfH1eyakn47AP4Q3i9KozgkCX1Ba
4riE6ghC3EOHG9kfjEkfBLvp+f+uLWP6IOwycnvHbeGSPhgjTHmeh4NMSR+M
FK8TxeZLh5E+GMUH7GbVrDcjfTCGW2xp7XuX6pwQhAw9WDTnwXDSh8BH09t1
ZbQ56UMQOfEv86bzVqQPwffL476+OWxD+hlYOVN2eq6fNelnwMVePVJcRSyf
AVWpwOO1jy3pZ8Ahc/9Bx2w70odiYKmDf4OJPelD4bfEs3uAilgeilfzTjb8
WUesDMXkA3s/tD8fTfowpCeOceo2munDENjn4LKXl3ikD8PqsHqnBBumD4Pt
mJuLep4i5oRjd1JApLCZ6cMxzrL87srFzD8cES5BOoMrmD4cIyI6vh/rYPoI
hN1XmkivUT+IwBS3hDd9xhHLIyDI2T7ksMkY0kdgzvSaqkktxJxIjC7c5BZy
yYH0kegX1Xu/4VOqyyPR1D/lZEQZ00fC/uGB7K5PWf4oZDX4LDzqyfyjEL2u
xD6Xx/RRsH4dpON7kOmjcFqdfEIvhvnPxAHP8uI/NZn/TBj2PNW9fSixfCZ8
Wx4cunSeWDkT+rMtrvnmEXNmwdPqjGJWPtPPQtVovWnDKpj/LJju1696Y8r0
s+D3eaA3qph/NG60ynpo/mD9R+OFaOUC91imj8bRU0fU1z+w/qPRcKiLSaUd
858NkyMfjyo1HEk/Gzv4I9Pi1MTy2dAMfrV9WwyxcjYupuy7D6txpOeDl7ht
/udA507m8iGcYfl6grYLzcfHsAGja5eGEPP5qH1ZYOkrpfFyPiy3LZzYmkKs
4GPvoUXud9U0XsmHg56sSSwmPxUfS5NOl/zXj+qcObDzufIizJ75z8G1nSV+
3TaOJ/85sAqdnPRE6Ur+c7De5pGdbRmxfA6GHeniGdVBrJiDTN9FXa0D3Mh/
DmoNkmtPeE4k/zlYaqTpdLCYxnNi8GK3u1u8D9W5MZitNXlfVCLVEYNTkyZ+
0dZg/jEIj5Ncq+FTf/IYfK9xdnzfQnkUMfjaIN8Xmkl5lDGw3FUzL/Yhyx+D
l38mJ++8R3VOLE4Ul/gYBLH8sahp/dwtsYblj4WRZPj+D0JifixGN6fVBTUw
/1j8sN2nYeNFrIjFrYa2I7sq2frH4svWP6ovZlJdFYsRftvWln8m5sRh0raY
MndzyseNQy95URE/m+WPg8qSb7bnJssfh359i8uX17L1j4NQHcYLYOuriMOn
Q8NNIlcQK+Ow9fU2C5kOyD8O7kWmr6sbiDnxOOza3xZVxNx4FJ49dfJgOTHi
EfbW9MeBDmJ+PHZ1iS1NdyKWx8Pqy7XrloMmkX88tP/5nMRTEyvjsaPZW+98
D3fyj8e0DO2Kk97EnARc07qid92dmJsAjzOzayYYESMBO6w/zdynTcxPQNqM
I3aRzsTyBOw5dHZpd1cP8k/A/StvT3sXECsT8DZ2f9/yB8SqBMy0P2X4rWQy
+SfCelXzwOCZxNxEhBaKJr6850n+iaizbpn68DYxPxEW6+oCkjS8yD8RJYP1
zafEEysSsaJXW8YYD2JlIrQ2nbf27kKsSoTRAu+KeBdiThKSJ/QIHHmOmJuE
5/pmUxyuTSH/JPTgLC/x3udN/klI8PzaXNbuQ/5JkLeoeSseEyuSoLjwPe6w
aCr5JyF7jUW3ajXVVUl4pdtHmzOe6py5GN3efdoaY6pz58Ir52i5aCAx5mJ+
UNiZaceZ/1wof7zqNWEy85+Lde21UfeSqK6Yi2nHVvXeuYr6V85Fzufdy0KW
svxzMTXwOHdJBcufjCdPHpdq96L15f7mmk230z7RfiAZftZmgtxEYn4y+ki2
NJifo/2UJ+Oe1eZkKwXb/2SkB5Vtnr6V7X8y9nou/WsN2P4no+anpf3VocSc
FLi8e6znf9Cd/FPQNiZt8JYtxEhBe92vBp0P9Hnmp6Cfcbr/eQtieQo26Oy5
H8G+H4oU/P6AF7ZyiJUpiNawnnbTn56HqhTkuuoFhBURc1Lhu+nVtrZ7xNxU
XB0rf7zwMn1/kYrwN7Oyam6z738qPg45HlB9kH3/U2F4al7lOX/2/E1FtsLD
950rPV+UqTCN0D3k0EzPI1UqnK+KZZE67PmThnd9xWZFPdnzLw3G8QuPl990
Iv80JIpXrgouI+anQdxeclG5lViehi8JS3N1/qX3myIN4xR/R863Ye+7NGwf
sa+kfR+xKg3x2zR52/RJz0lH158dlW+ujyX/dPzZ5P3AEcRIR1zod/2Q2/S+
5afDLqnotXg8Ox+k407KJ8dFifT+VqTDPN22WvyMnZfS8eXEsg3+9sSqdGhH
SSsq77DzYwY+PT7f5a07nQ+5GXD5sjko1I0YGWiTNjXfVNP5k5+B0POhej1u
W5B/BuykA5ZUy+j8q8iAn3uM/eDxdL5VZqCpqGDqHyfNyD8Dm4cFHziqQ+dd
jgDqSxeGbr5DdQMBbAxrBzy8PZT6ESDrY8fneWI6b/MEKHub2nSsihgCGIyt
1PKPpfN6oABmMR/2coT0+4EvwOuUwusPfTQ6WSDARd9/Upv8Wjt/z8oFaIy5
NOL4GPr/g+LfHND/nCCyrZMVArj17z4vykpb+X9cLUBS7Sg/jYd9OlkpQOju
P9dekhp2cuPv/nYLBn1cbtLJKgG6rHM5dGzRoE5WC3DBl/dlYYxpJ3My4Xf1
fOJZl2GdbJCJksTgsbIHVOdmIj3D/p2nGdV5mfBY+r5t6szhnYxMLJ4gapPa
EgdmYodmAifRnPT8TOgq/jNqaeR2suD3/KcjDqxIMutkeSa+3rWKTokiLs7E
9dNH0+pU5p2syARf4pjg52tN+TPRLe/n4SjPkZQ/8/f7weOi4ws7yp8J5TXn
+TeabSl/JrK6FzaNquRR/kzEtr303a9jT/mzEO+qZeweS2yQBY/7d3vKrMZQ
/iyEa80oO1RCzMuC9RWfG8kDHSh/FhJnGHJS74yl/FmYVGm3cvRGR8qfBZ9t
D8YdKXWi/FkI2vpTS7mAWJ4FicBxo0e4M+XPQvmCCOtErgvlz4Ioc/pOs0Ti
6iy0Dlgb5ZNErMxCV6/NK4WuxI1ZyP0QofglpflVWfgefjtgvSaxOgsdyatW
eThQf5xs6L709/05gdggGwdaTcbuzaU83GzI7/y9oS2QmJeNYyOHRt4rJEY2
Rj54fvZkJq1HYDZUIaKIqGxifjbOGnQdXt9I6yfIhr/LgA0TpxLLsxF+c3pE
qQ6NL85G4AKTjgIbYkU2Hls61H59SVydjUEmVUtuPCFWZkPLxLXi0x7ixmy4
69SWLD9N/amyMUajpWXnZaqrs5G5eCF6PyJ/jhCN9/Q9eulR3UCIU5fljoXG
xFwhYj5ucN7xmZgnhIk0WqP7Qbb/QgwsS7vwzwmWXwjb5y1Wkhyany9E85C2
2tCvLL8QHjrrTq6TU39yIQY7CbeKGoiLhVh53HDz6ijaL4UQ+Ok369t1qlcL
oZtxrKHiALFSiIu9rq8/s4K4UQhN/c3Fixey/EIcFVmUNKXQ/qqFONDH+Ivc
n+2/CBtq8x5lCGm8gQgWg0s3t9mw/Rfh64U9nGu5NJ4ngmXXTMeoKGKIsOKX
1K9iA/v8i1C1gSv2usT2XwTTt1rfZtcSC0TgHUlfXKVBLBfhZsBehX8TrU+x
CH8/WbC6+g9ihQgtNr0yzHcRV4ugdLcynerA8ouwN17jCT+b5f+dZ6e+ZKKY
5leJUM9bLd3Dvr9qERStGi0a9aMpvxhD+EsF3WuIDcTw9HLW5g+k5wFXjMlH
yieMsyTmiREf6jBkynRi/B6fE6i22U0cKMYIB52KUT40H1+MZ9rBftMMiAVi
7GpLd786jFguhh7/2b78T8TFYowdXLcl+QnNpxBj63sjuQuPuFqMDTKXyqme
xEoxmj2uq3n9Sd8oxvaMZwuqzlBdJcZ6w6RHl+6w558YFcPa/p56kj3/JHgn
P2Pf3s6efxLcDtcNq0qk+bgSrPHXOrf8Iul5ElTn8Ze7fqQ6JOh4XLmpjO1P
oASPJg59KdvL9l+CY/+V7dZtZp9/CerG1K4w3sTySzCo0Xj21yiWX4JSzfF1
U6qJFRIcCaovNp3E9l+C6RFz67jlLL8Em4qTTNzPUX+NEgwpujhryzCWXwLr
V7WtMbdYfgnCvFo5Y26y/DnIjtRxmRrO9j8HI8Oerbn7jsZzc1ByJkm5PJjl
z8GVoKNNEy8RIwf8FE3tul3EgTkYq7N22I/exPwcaH43v7c2l95Pghyo8M0X
y4jlOSiPGLTeVYPGF+dgk1FSf6tBxIociGwDe5UnEVfn4MLEx5P8+pJemYO3
fy0Z9PANy5+Db41Dhi94RKzKwcLY1S6lXSivOgdikcywZiHVOblozWjS0FIR
G+RiM6dopPNylj8XFl+WHTnuwj7/uRivudvpRT35IxcRKccrf1my/LmQR3sf
yOigOj8XKd1CawIE9L4W5MJ+fU7opks2lD8XZit53Y0v0Pu9OBchsye5Wy+i
8YpczGs8lmlybxTlz8Vr0X2b2430flfm4sShuBlKHsufi+BfBpNkeez9n4tb
39feslNRP+pcmMesPTsmmpiThxvikLXlmsQGedDV1XNNFBBz86DZWN+c+ob8
eXmY0+ebrU4l9Yc8XHp7udHrI9UD8+C5rnWUVg0xPw8De4++vcyC5c/Dhx3b
1m4ZRCzPw1PDvT/1VrD8edDJVAV/vUzro8hDSZfD68YZsfNPHrS76FY6OhMr
83DxjdtFw6tWlD8PQ4aviWvcNYLy52Gt2OvNqZMWlD8PJj+HPq8/QuctjhQP
ss8G3H1N5zMDKfQsDPWbJhBzpbgZMerimVA6P/Kk8Dnffvd4JjGk2KcxxUXT
j8YHSqF8r9//aQ07/0mxvMHio1NX8hNIcWKRRg/1aBovl+K0ah3v8TQ6XxZL
YVYwLsi5hsYrpOD18Ui87Ef1aik+lv7aM2gGsVIKmdWyxh7dab5GKereW7ls
lg2h/FKMniJ/5a+gftRSeCwunltky/LnY0lXp1IPNcufj61h0ZKJekMpfz4k
n6xdCs2Iefk4NmCdfsF1lj8f/9VE9nnuNJDy5+N2z4c+jz1oPn4+eiQ0HfR0
pH4E+WhZr3fheYoR5c9HVOHyru6b+1H+3/2Ufe546kisyMdF9cnsb/7E1fno
umXVwwoxO//nY3Gp340R3dj5Px/hGRtP5J/oQfnzUT+t6PEY4c3O3xPqfPCc
RnLXSNroPq0Ad/srT8+fT/d3BgWYbHHn/q7rdH/GLUB0gLBDyOvVybwCJPxq
OOaURfdHKID7hJixrdvp/iOwANC6f2fIfLp/4Rego9Qct+vpPkdQgPGOZX6S
tzReXoDE+xortxvQ+OIC1DZYNBiH0H2XogBHt/y4c2Ij9VNdgMYJRYHHvmp0
srIAyls6y+p6Uf+NBRDsGXvAJJZ+X6kKkPVXvyHp/33pZHUB5nt4Pj93i91n
yvDsePurYhXd/xnI8P2Moc0Wjfed47ky1N8b+6H/sFedzJPh5tBLN+y9XnSu
J2Tg9B/78FSIpJMDZbjLMY462UD3lXwZZhsa6Qf7Ewtk+NOgj6qojP3+k6G2
rlFXHUz3ncUyzC8LSM1I/NHJChlmvoy/Mv0H9Vstg7fsaZvrLLpfU8pgqHdn
4OVKWo9GGSa4bl/Ubk3jVTJsSo1LXX2Q7uvUMgS2Tnz0K4HGc+bBNLhL8LSD
nzv9DOZhQGGu89876L6YOw9H7ggGP2+k9ePNQ3H+vhP+u4kxj/bZ1PV/AK8M
Jvc=
           "]]}, {}}, {}, {}, {{}, {}}}, 
       {RGBColor[1, 1, 0], Opacity[0.3], 
        PolygonBox[{{201, -2000}, {300, -2000}, {300, 2000}, {201, 
         2000}}]}, {{}, {{}, 
         {GrayLevel[0], PointSize[0.007], AbsoluteThickness[1.6], 
          PointBox[CompressedData["
1:eJxtmXlczFv8xkekqBRF2acoLdRESpEepZRKqbSS0a51qlmqqTHZt+h2yZ6h
6IZL13pRDEIIWbIvY99rSMQVP79fn/Pfzz9eb5/znOfznDPz/Z5xTGMyguI1
OBxOWxcO53///v//qN0eLfdbutLvmRv9AyI/rzj7w/fDyU7URvu0Kya9TI8S
G6BX76gnw0s/ERshqF5YnhP6jdgEWpJ+IkXNW+JBSNjUt37F6ifEXPz84/AU
Q69P5GeGf+W6HckKxsPxV2ndkndrHhFbQFkgWLzMR0F6S8zzkjtEVjG2hiR6
p2Lfx5c0fiQc/Z8Nuri1ndgWwhybJ4O/NRPzUP9wbvCBf78T2yPnvm9UXyPG
o5H86pfZT8Mu6OQxuCr6pWPg/R/VHcDd45CvPMqh+ljUxWVlDChkekeIy57e
uK7J8jjBYsYb3j3BU+JxGCAW2Tk6s/HOeHBVS8Kz+Ejsgr+eNjTnr39OPB5u
U1N/zjLpSn4TMMTs/kD+UANiV7iYmD/mNvcknogv3taVuxz0id3gvs12//kX
WsTA9gnGuqveanayHPhkV7H4clc23yR0OTo58fUNQ6pPQpqL0aLXD9h87hh3
3ldzSpwO1d2h//6S9YoopveAW9OqrhPe9KW6B07/N5azfnJvqk/GxvjZTb2r
Nag+GV++3Zq/vroH1T3R7+KdjkFXyU/uifTnMcoWIxrP8cJZhaa30xM9qnvh
03LXKp8qpp+CD3XNawqudKf6FLzRP3VIbEp5ON6Ywle2zQigfuTeELiXDZ2z
nPrl+KBm5uuDX2ayug/yYtM9Uy9rU30q+vXqWer6B/OfipTh+wa4nGHr6wtV
r8kvt2/pQ3VfjOoZv+zsKCOq++Hfo25+T6PY+vjhedFGqbw/Wz9/tOalv7xs
rEt1f+gqd8zX2sHyTYNtROyhjgrmPw3zDRfZnFrH1jcAe4+Ev+7xN9MHYFYB
J9jImZgTiOelv2bmgPpBIPQeJ/wUFhLLAyGNHtj332sDOlkZiFbLJz9yw4g5
01HzS36ycHI/0k/Hx/Dy4DBpf9JPh99ZpfH1eyakn47AP4Q3i9KozgkCX1Ba
4riE6ghC3EOHG9kfjEkfBLvp+f+uLWP6IOwycnvHbeGSPhgjTHmeh4NMSR+M
FK8TxeZLh5E+GMUH7GbVrDcjfTCGW2xp7XuX6pwQhAw9WDTnwXDSh8BH09t1
ZbQ56UMQOfEv86bzVqQPwffL476+OWxD+hlYOVN2eq6fNelnwMVePVJcRSyf
AVWpwOO1jy3pZ8Ahc/9Bx2w70odiYKmDf4OJPelD4bfEs3uAilgeilfzTjb8
WUesDMXkA3s/tD8fTfowpCeOceo2munDENjn4LKXl3ikD8PqsHqnBBumD4Pt
mJuLep4i5oRjd1JApLCZ6cMxzrL87srFzD8cES5BOoMrmD4cIyI6vh/rYPoI
hN1XmkivUT+IwBS3hDd9xhHLIyDI2T7ksMkY0kdgzvSaqkktxJxIjC7c5BZy
yYH0kegX1Xu/4VOqyyPR1D/lZEQZ00fC/uGB7K5PWf4oZDX4LDzqyfyjEL2u
xD6Xx/RRsH4dpON7kOmjcFqdfEIvhvnPxAHP8uI/NZn/TBj2PNW9fSixfCZ8
Wx4cunSeWDkT+rMtrvnmEXNmwdPqjGJWPtPPQtVovWnDKpj/LJju1696Y8r0
s+D3eaA3qph/NG60ynpo/mD9R+OFaOUC91imj8bRU0fU1z+w/qPRcKiLSaUd
858NkyMfjyo1HEk/Gzv4I9Pi1MTy2dAMfrV9WwyxcjYupuy7D6txpOeDl7ht
/udA507m8iGcYfl6grYLzcfHsAGja5eGEPP5qH1ZYOkrpfFyPiy3LZzYmkKs
4GPvoUXud9U0XsmHg56sSSwmPxUfS5NOl/zXj+qcObDzufIizJ75z8G1nSV+
3TaOJ/85sAqdnPRE6Ur+c7De5pGdbRmxfA6GHeniGdVBrJiDTN9FXa0D3Mh/
DmoNkmtPeE4k/zlYaqTpdLCYxnNi8GK3u1u8D9W5MZitNXlfVCLVEYNTkyZ+
0dZg/jEIj5Ncq+FTf/IYfK9xdnzfQnkUMfjaIN8Xmkl5lDGw3FUzL/Yhyx+D
l38mJ++8R3VOLE4Ul/gYBLH8sahp/dwtsYblj4WRZPj+D0JifixGN6fVBTUw
/1j8sN2nYeNFrIjFrYa2I7sq2frH4svWP6ovZlJdFYsRftvWln8m5sRh0raY
MndzyseNQy95URE/m+WPg8qSb7bnJssfh359i8uX17L1j4NQHcYLYOuriMOn
Q8NNIlcQK+Ow9fU2C5kOyD8O7kWmr6sbiDnxOOza3xZVxNx4FJ49dfJgOTHi
EfbW9MeBDmJ+PHZ1iS1NdyKWx8Pqy7XrloMmkX88tP/5nMRTEyvjsaPZW+98
D3fyj8e0DO2Kk97EnARc07qid92dmJsAjzOzayYYESMBO6w/zdynTcxPQNqM
I3aRzsTyBOw5dHZpd1cP8k/A/StvT3sXECsT8DZ2f9/yB8SqBMy0P2X4rWQy
+SfCelXzwOCZxNxEhBaKJr6850n+iaizbpn68DYxPxEW6+oCkjS8yD8RJYP1
zafEEysSsaJXW8YYD2JlIrQ2nbf27kKsSoTRAu+KeBdiThKSJ/QIHHmOmJuE
5/pmUxyuTSH/JPTgLC/x3udN/klI8PzaXNbuQ/5JkLeoeSseEyuSoLjwPe6w
aCr5JyF7jUW3ajXVVUl4pdtHmzOe6py5GN3efdoaY6pz58Ir52i5aCAx5mJ+
UNiZaceZ/1wof7zqNWEy85+Lde21UfeSqK6Yi2nHVvXeuYr6V85Fzufdy0KW
svxzMTXwOHdJBcufjCdPHpdq96L15f7mmk230z7RfiAZftZmgtxEYn4y+ki2
NJifo/2UJ+Oe1eZkKwXb/2SkB5Vtnr6V7X8y9nou/WsN2P4no+anpf3VocSc
FLi8e6znf9Cd/FPQNiZt8JYtxEhBe92vBp0P9Hnmp6Cfcbr/eQtieQo26Oy5
H8G+H4oU/P6AF7ZyiJUpiNawnnbTn56HqhTkuuoFhBURc1Lhu+nVtrZ7xNxU
XB0rf7zwMn1/kYrwN7Oyam6z738qPg45HlB9kH3/U2F4al7lOX/2/E1FtsLD
950rPV+UqTCN0D3k0EzPI1UqnK+KZZE67PmThnd9xWZFPdnzLw3G8QuPl990
Iv80JIpXrgouI+anQdxeclG5lViehi8JS3N1/qX3myIN4xR/R863Ye+7NGwf
sa+kfR+xKg3x2zR52/RJz0lH158dlW+ujyX/dPzZ5P3AEcRIR1zod/2Q2/S+
5afDLqnotXg8Ox+k407KJ8dFifT+VqTDPN22WvyMnZfS8eXEsg3+9sSqdGhH
SSsq77DzYwY+PT7f5a07nQ+5GXD5sjko1I0YGWiTNjXfVNP5k5+B0POhej1u
W5B/BuykA5ZUy+j8q8iAn3uM/eDxdL5VZqCpqGDqHyfNyD8Dm4cFHziqQ+dd
jgDqSxeGbr5DdQMBbAxrBzy8PZT6ESDrY8fneWI6b/MEKHub2nSsihgCGIyt
1PKPpfN6oABmMR/2coT0+4EvwOuUwusPfTQ6WSDARd9/Upv8Wjt/z8oFaIy5
NOL4GPr/g+LfHND/nCCyrZMVArj17z4vykpb+X9cLUBS7Sg/jYd9OlkpQOju
P9dekhp2cuPv/nYLBn1cbtLJKgG6rHM5dGzRoE5WC3DBl/dlYYxpJ3My4Xf1
fOJZl2GdbJCJksTgsbIHVOdmIj3D/p2nGdV5mfBY+r5t6szhnYxMLJ4gapPa
EgdmYodmAifRnPT8TOgq/jNqaeR2suD3/KcjDqxIMutkeSa+3rWKTokiLs7E
9dNH0+pU5p2syARf4pjg52tN+TPRLe/n4SjPkZQ/8/f7weOi4ws7yp8J5TXn
+TeabSl/JrK6FzaNquRR/kzEtr303a9jT/mzEO+qZeweS2yQBY/7d3vKrMZQ
/iyEa80oO1RCzMuC9RWfG8kDHSh/FhJnGHJS74yl/FmYVGm3cvRGR8qfBZ9t
D8YdKXWi/FkI2vpTS7mAWJ4FicBxo0e4M+XPQvmCCOtErgvlz4Ioc/pOs0Ti
6iy0Dlgb5ZNErMxCV6/NK4WuxI1ZyP0QofglpflVWfgefjtgvSaxOgsdyatW
eThQf5xs6L709/05gdggGwdaTcbuzaU83GzI7/y9oS2QmJeNYyOHRt4rJEY2
Rj54fvZkJq1HYDZUIaKIqGxifjbOGnQdXt9I6yfIhr/LgA0TpxLLsxF+c3pE
qQ6NL85G4AKTjgIbYkU2Hls61H59SVydjUEmVUtuPCFWZkPLxLXi0x7ixmy4
69SWLD9N/amyMUajpWXnZaqrs5G5eCF6PyJ/jhCN9/Q9eulR3UCIU5fljoXG
xFwhYj5ucN7xmZgnhIk0WqP7Qbb/QgwsS7vwzwmWXwjb5y1Wkhyany9E85C2
2tCvLL8QHjrrTq6TU39yIQY7CbeKGoiLhVh53HDz6ijaL4UQ+Ok369t1qlcL
oZtxrKHiALFSiIu9rq8/s4K4UQhN/c3Fixey/EIcFVmUNKXQ/qqFONDH+Ivc
n+2/CBtq8x5lCGm8gQgWg0s3t9mw/Rfh64U9nGu5NJ4ngmXXTMeoKGKIsOKX
1K9iA/v8i1C1gSv2usT2XwTTt1rfZtcSC0TgHUlfXKVBLBfhZsBehX8TrU+x
CH8/WbC6+g9ihQgtNr0yzHcRV4ugdLcynerA8ouwN17jCT+b5f+dZ6e+ZKKY
5leJUM9bLd3Dvr9qERStGi0a9aMpvxhD+EsF3WuIDcTw9HLW5g+k5wFXjMlH
yieMsyTmiREf6jBkynRi/B6fE6i22U0cKMYIB52KUT40H1+MZ9rBftMMiAVi
7GpLd786jFguhh7/2b78T8TFYowdXLcl+QnNpxBj63sjuQuPuFqMDTKXyqme
xEoxmj2uq3n9Sd8oxvaMZwuqzlBdJcZ6w6RHl+6w558YFcPa/p56kj3/JHgn
P2Pf3s6efxLcDtcNq0qk+bgSrPHXOrf8Iul5ElTn8Ze7fqQ6JOh4XLmpjO1P
oASPJg59KdvL9l+CY/+V7dZtZp9/CerG1K4w3sTySzCo0Xj21yiWX4JSzfF1
U6qJFRIcCaovNp3E9l+C6RFz67jlLL8Em4qTTNzPUX+NEgwpujhryzCWXwLr
V7WtMbdYfgnCvFo5Y26y/DnIjtRxmRrO9j8HI8Oerbn7jsZzc1ByJkm5PJjl
z8GVoKNNEy8RIwf8FE3tul3EgTkYq7N22I/exPwcaH43v7c2l95Pghyo8M0X
y4jlOSiPGLTeVYPGF+dgk1FSf6tBxIociGwDe5UnEVfn4MLEx5P8+pJemYO3
fy0Z9PANy5+Db41Dhi94RKzKwcLY1S6lXSivOgdikcywZiHVOblozWjS0FIR
G+RiM6dopPNylj8XFl+WHTnuwj7/uRivudvpRT35IxcRKccrf1my/LmQR3sf
yOigOj8XKd1CawIE9L4W5MJ+fU7opks2lD8XZit53Y0v0Pu9OBchsye5Wy+i
8YpczGs8lmlybxTlz8Vr0X2b2430flfm4sShuBlKHsufi+BfBpNkeez9n4tb
39feslNRP+pcmMesPTsmmpiThxvikLXlmsQGedDV1XNNFBBz86DZWN+c+ob8
eXmY0+ebrU4l9Yc8XHp7udHrI9UD8+C5rnWUVg0xPw8De4++vcyC5c/Dhx3b
1m4ZRCzPw1PDvT/1VrD8edDJVAV/vUzro8hDSZfD68YZsfNPHrS76FY6OhMr
83DxjdtFw6tWlD8PQ4aviWvcNYLy52Gt2OvNqZMWlD8PJj+HPq8/QuctjhQP
ss8G3H1N5zMDKfQsDPWbJhBzpbgZMerimVA6P/Kk8Dnffvd4JjGk2KcxxUXT
j8YHSqF8r9//aQ07/0mxvMHio1NX8hNIcWKRRg/1aBovl+K0ah3v8TQ6XxZL
YVYwLsi5hsYrpOD18Ui87Ef1aik+lv7aM2gGsVIKmdWyxh7dab5GKereW7ls
lg2h/FKMniJ/5a+gftRSeCwunltky/LnY0lXp1IPNcufj61h0ZKJekMpfz4k
n6xdCs2Iefk4NmCdfsF1lj8f/9VE9nnuNJDy5+N2z4c+jz1oPn4+eiQ0HfR0
pH4E+WhZr3fheYoR5c9HVOHyru6b+1H+3/2Ufe546kisyMdF9cnsb/7E1fno
umXVwwoxO//nY3Gp340R3dj5Px/hGRtP5J/oQfnzUT+t6PEY4c3O3xPqfPCc
RnLXSNroPq0Ad/srT8+fT/d3BgWYbHHn/q7rdH/GLUB0gLBDyOvVybwCJPxq
OOaURfdHKID7hJixrdvp/iOwANC6f2fIfLp/4Rego9Qct+vpPkdQgPGOZX6S
tzReXoDE+xortxvQ+OIC1DZYNBiH0H2XogBHt/y4c2Ij9VNdgMYJRYHHvmp0
srIAyls6y+p6Uf+NBRDsGXvAJJZ+X6kKkPVXvyHp/33pZHUB5nt4Pj93i91n
yvDsePurYhXd/xnI8P2Moc0Wjfed47ky1N8b+6H/sFedzJPh5tBLN+y9XnSu
J2Tg9B/78FSIpJMDZbjLMY462UD3lXwZZhsa6Qf7Ewtk+NOgj6qojP3+k6G2
rlFXHUz3ncUyzC8LSM1I/NHJChlmvoy/Mv0H9Vstg7fsaZvrLLpfU8pgqHdn
4OVKWo9GGSa4bl/Ubk3jVTJsSo1LXX2Q7uvUMgS2Tnz0K4HGc+bBNLhL8LSD
nzv9DOZhQGGu89876L6YOw9H7ggGP2+k9ePNQ3H+vhP+u4kxj/bZ1PV/AK8M
Jvc=
           "]]}, {}}, {}, {}, {{}, {}}}, {{}, {{}, 
         {RGBColor[1, 0, 0], PointSize[0.007], AbsoluteThickness[1.6], 
          PointBox[CompressedData["
1:eJwtzwtQVGUYxvEjJZCAEljkLRYQDUjurAISj6yY3AkUuZTDQLDs/ZxTLhIT
LIiJJYyh6ahclrCooZRSKm65GcEIFoQwIMKwTlOoJAG6xFRQxHl3Zmfnt9+c
8/8epwxNQpYZwzCZS9//f5c/xhxMWNtZMsGREP6QwXfePPa0Q4RgkQx7DjfX
HdpAhgzFCQe+j23dKzhdBsM/E6t37qZznQxn59vTRnLoXC9DbEv50x+XvyzY
IMPhxw3H95XuEWyUITK+VXTsIpmR4+7d8TOWq8Opv+S2C0Oq2d3UlyPa3ZnN
k5LT5bDLrbrp2imhvhwjbpVyNz1ZL4c6obrylRqyQY5L4aWfnAbZKEfb4gs+
vY5kRoGgyXGbmKth1FfA5KfaVFVFhgLzHf/etHq4i/oKPOugjunaQtYpcM7q
szspC6C+AojVFD1iyAYFDpq5xw7EhFJfgbwQm7gDZWRGiagLE7WmEbJIid4A
3XjJjy9RX4nk+6/xbUMh1Fdi5vnWuMarZJ0S9t8V1nfGkPVKvKGXRE2GBFNf
CacU6yb/qSDqKxHYqy1ItaJzRoXJZ7TOZasCqa+CQ1ZJa93AduqrINWeKE+s
JqeroJ2v6DbUkHUqzGWX5ll9I6a+Cjv0n6cWe5ANKny49XLF/GWyUYWs2pXe
tWvoeUaNJxYX6u/3B1BfjVODe0fFIEON15P+WrNvyJ/6anjllN3TBpN1agwr
ZsVHpb7UV8NV7dmo/cWH+mrMfXv8XIwP2aiGZVr+xfphD+prMDveteJBmCf1
NQiaq0xICiVDA1P+4NTAtBv1NUjqSrJ5amgL9TXwyl9/rLHAifoaRIdl+GwK
dqG+BoNlb0e+f82Z+hpUuiReabbaTH0W0z03HCuH6dyWhYd9+/qxIUe6Dwt+
ZuFxoVYk2JtF9QPlYMunZLCwDai3iMl0EBzPwjnj4SXmzbV0Xxb3FEX9YxFm
glkW3VFfKAejH4UK92fRl9GztdVv9tqyTy45bl0nm2oSrGcRus68MM3N0rDs
RhY57duizcbsBBtYJDWc+qAn315w39L9GtiNM+8+J9jIYsXZoKaWoxsFT7O4
EeU9V5LhJJjhEN3bJf0hyEWwLYcKaWJAwSidizioNT6T4c507s1BUvq7KfLV
zYLB4Z2dh0z5nuR4Dh+tzGakrvR8Ogdr/d9r/+gTCWaX3n895cp7Oc6CdRz+
vO12UJFGPsmh/3qzqsPoKljPIT1XnB0d5U77OTz51uJXaeEv0n4OHe6SbvGv
XrSfg+HnwOJbU560nwNvXjS4rd6b9nPINP0W9aWVD+3nkRVi4RCWSbblIblz
e1WBmx/t55Fssb+6qYLszcP9p4hb8g3+tJ+HdL89oxwOoP08dtV7nfA9L6b9
PCJqR3d8fWY77eeRULNoYThC1vHIZcXnJcmBtJ9H3ZEUd6koyPAfNTXUYg==

           "]]}, {}}, {}, {}, {{}, {}}}},
      AspectRatio->NCache[
        Rational[1, 2], 0.5],
      Axes->{True, True},
      AxesLabel->{None, None},
      AxesOrigin->{0, 0},
      DisplayFunction->Identity,
      Frame->True,
      FrameLabel->{
        FormBox["\"i\"", TraditionalForm], 
        FormBox[
        "\"\\!\\(\\*SubscriptBox[\\(c\\), \\(i\\)]\\)\"", TraditionalForm]},
      FrameTicks->{{Automatic, Automatic}, {Automatic, Automatic}},
      GridLines->{None, None},
      GridLinesStyle->Directive[
        GrayLevel[0.5, 0.4]],
      ImagePadding->{{50, 30}, {All, All}},
      LabelStyle->{FontFamily -> "Arial", FontSize -> 10},
      Method->{"CoordinatesToolOptions" -> {"DisplayFunction" -> ({
            (Part[{{Identity, Identity}, {Identity, Identity}}, 1, 2][#]& )[
             Part[#, 1]], 
            (Part[{{Identity, Identity}, {Identity, Identity}}, 2, 2][#]& )[
             Part[#, 2]]}& ), "CopiedValueFunction" -> ({
            (Part[{{Identity, Identity}, {Identity, Identity}}, 1, 2][#]& )[
             Part[#, 1]], 
            (Part[{{Identity, Identity}, {Identity, Identity}}, 2, 2][#]& )[
             Part[#, 2]]}& )}},
      PlotRange->{{0, 500.}, {-26.407369350340513`, 52.91962873692978}},
      PlotRangeClipping->True,
      PlotRangePadding->{{
         Scaled[0.02], 
         Scaled[0.02]}, {
         Scaled[0.05], 
         Scaled[0.05]}},
      Ticks->{Automatic, Automatic}], {150, -270.}, 
     ImageScaled[{0.5, 0.5}], {360, 180.}]}, {}},
  ContentSelectable->True,
  ImageSize->500,
  PlotRangePadding->{6, 5}]], "Output",
 CellChangeTimes->{{3.718108963752462*^9, 3.7181089762715607`*^9}, {
   3.7181090728382874`*^9, 3.718109179677848*^9}, {3.718109752159687*^9, 
   3.718109768058134*^9}, 3.7181124809287033`*^9, 3.728221021878395*^9, {
   3.728221069281727*^9, 3.728221109031768*^9}, 3.728221154285685*^9, {
   3.728247108425598*^9, 3.728247211744899*^9}, {3.728247244237811*^9, 
   3.728247260368659*^9}, {3.728247310097369*^9, 3.7282473547730103`*^9}, {
   3.728247413239107*^9, 3.72824745593416*^9}, 3.728247501462863*^9, {
   3.728402764827548*^9, 3.7284027690787153`*^9}, 3.728402808408185*^9, {
   3.728402869097769*^9, 3.728402882820529*^9}}]
}, Open  ]]
}, Open  ]],

Cell[CellGroupData[{

Cell["\<\
The top figure is the raw test data, the lower is the cumulative normalised \
data. The yellow highlighted region is the area where the signal was \
simulated to be. The run marked in red in the lower plot is the first region \
detected by the algorithm.\
\>", "Subsubsection",
 CellChangeTimes->{{3.728222196023265*^9, 3.7282222710711803`*^9}}],

Cell[CellGroupData[{

Cell[BoxData[
 RowBox[{"mditerate", "[", "dat", "]"}]], "Input",
 CellChangeTimes->{{3.728242553333281*^9, 3.728242574417487*^9}}],

Cell[BoxData[
 RowBox[{"{", 
  RowBox[{
   RowBox[{"{", 
    RowBox[{
    "200", ",", "298", ",", "7.938537586493101`", ",", "0", ",", "200", ",", 
     "297"}], "}"}], ",", 
   RowBox[{"{", 
    RowBox[{
    "142", ",", "151", ",", "3.015551879956759`", ",", "637", ",", "142", ",",
      "150"}], "}"}]}], "}"}]], "Output",
 CellChangeTimes->{{3.728222892071966*^9, 3.728222899786508*^9}, 
   3.728223275297439*^9, {3.7282425562737103`*^9, 3.728242582136386*^9}, 
   3.728242688935937*^9, 3.728402910212631*^9}]
}, Open  ]]
}, Open  ]],

Cell[CellGroupData[{

Cell["\<\
One with two signals (stronger one first to illustrate difference between \
working and real position) :\
\>", "Subsubsection",
 CellChangeTimes->{{3.7282232522176533`*^9, 3.728223270188738*^9}, {
  3.7282233587336597`*^9, 3.728223393478241*^9}}],

Cell[CellGroupData[{

Cell[BoxData[{
 RowBox[{
  RowBox[{"SeedRandom", "[", "1202", "]"}], ";"}], "\[IndentingNewLine]", 
 RowBox[{
  RowBox[{"signal", "=", 
   RowBox[{"Join", "[", 
    RowBox[{
     RowBox[{"Table", "[", 
      RowBox[{"0", ",", 
       RowBox[{"{", "100", "}"}]}], "]"}], ",", 
     RowBox[{"Table", "[", 
      RowBox[{
       RowBox[{"-", "1.5"}], ",", 
       RowBox[{"{", "100", "}"}]}], "]"}], ",", 
     RowBox[{"Table", "[", 
      RowBox[{"0", ",", 
       RowBox[{"{", "100", "}"}]}], "]"}], ",", 
     RowBox[{"Table", "[", 
      RowBox[{
       RowBox[{"-", "0.8"}], ",", 
       RowBox[{"{", "100", "}"}]}], "]"}], ",", 
     RowBox[{"Table", "[", 
      RowBox[{"0", ",", 
       RowBox[{"{", "100", "}"}]}], "]"}]}], "]"}]}], 
  ";"}], "\[IndentingNewLine]", 
 RowBox[{
  RowBox[{"base", "=", 
   RowBox[{"Table", "[", 
    RowBox[{
     RowBox[{"RandomVariate", "[", 
      RowBox[{"NormalDistribution", "[", 
       RowBox[{"0", ",", "1"}], "]"}], "]"}], ",", 
     RowBox[{"{", "500", "}"}]}], "]"}]}], ";"}], "\[IndentingNewLine]", 
 RowBox[{
  RowBox[{
   RowBox[{"dat", "=", 
    RowBox[{"base", "+", " ", 
     RowBox[{"1", " ", "signal"}]}]}], ";"}], 
  "\[IndentingNewLine]"}], "\[IndentingNewLine]", 
 RowBox[{"mditerate", "[", 
  RowBox[{
   RowBox[{"Range", "[", "500", "]"}], ",", "dat"}], "]"}]}], "Input",
 CellChangeTimes->{
  3.728216554037265*^9, {3.728222885554324*^9, 3.728222891738509*^9}, {
   3.7282232461873083`*^9, 3.728223283594195*^9}, {3.728223370398407*^9, 
   3.728223371793749*^9}, {3.728223430002192*^9, 3.728223430118878*^9}}],

Cell[BoxData[
 RowBox[{"{", 
  RowBox[{
   RowBox[{"{", 
    RowBox[{
    "101", ",", "201", ",", "7.511764507298597`", ",", "0", ",", "101", ",", 
     "200"}], "}"}], ",", 
   RowBox[{"{", 
    RowBox[{
    "212", ",", "301", ",", "6.422162524035987`", ",", "0", ",", "312", ",", 
     "400"}], "}"}], ",", 
   RowBox[{"{", 
    RowBox[{
    "160", ",", "165", ",", "2.836717753792545`", ",", "796", ",", "260", ",",
      "264"}], "}"}]}], "}"}]], "Output",
 CellChangeTimes->{3.728223321503769*^9, 3.72822340638932*^9, 
  3.728223464932579*^9, 3.728402937361825*^9}]
}, Open  ]]
}, Open  ]]
}, Open  ]],

Cell[CellGroupData[{

Cell["Example application: virus dataset", "Subchapter",
 CellChangeTimes->{{3.7282165603043756`*^9, 3.728216562881839*^9}, {
  3.728219660860655*^9, 3.728219666194261*^9}, {3.728221510769956*^9, 
  3.728221518805934*^9}, {3.728222352544011*^9, 3.72822235420932*^9}, {
  3.7282425115733223`*^9, 3.728242512063686*^9}, {3.728242778615253*^9, 
  3.728242780833251*^9}}],

Cell[CellGroupData[{

Cell["\<\
Get a virus dataset. This happens to be Influenza PB2. First column is \
scores, second is indicator to exclude or not. Row is by position. Split so \
\[OpenCurlyDoubleQuote]pos\[CloseCurlyDoubleQuote] is positions kept, and \
\[OpenCurlyDoubleQuote]dat\[CloseCurlyDoubleQuote] are scores for those.\
\>", "Subsubsection",
 CellChangeTimes->{{3.728243099081855*^9, 3.728243126195538*^9}, {
  3.728243188283886*^9, 3.728243210063402*^9}}],

Cell[BoxData[
 RowBox[{"SetDirectory", "[", 
  RowBox[{"(*", " ", 
   RowBox[{"your", " ", "directory", " ", "here"}], " ", "*)"}], 
  "]"}]], "Input",
 CellChangeTimes->{{3.728402905391827*^9, 3.728402953399314*^9}}],

Cell[BoxData[
 RowBox[{
  RowBox[{"(*", " ", 
   RowBox[{"set", " ", "appropriate", " ", "directory", " ", "first"}], " ", 
   "*)"}], 
  RowBox[{
   RowBox[{
    RowBox[{"input", "=", 
     RowBox[{"Import", "[", "\"\<Influenza PB2.csv\>\"", "]"}]}], ";"}], 
   "\[IndentingNewLine]", 
   RowBox[{
    RowBox[{"pos", "=", 
     RowBox[{"Flatten", "[", 
      RowBox[{"Position", "[", 
       RowBox[{
        RowBox[{"input", "\[LeftDoubleBracket]", 
         RowBox[{
          RowBox[{"1", ";;"}], ",", "2"}], "\[RightDoubleBracket]"}], ",", 
        "0"}], "]"}], "]"}]}], ";", 
    RowBox[{"dat", "=", 
     RowBox[{"input", "\[LeftDoubleBracket]", 
      RowBox[{"pos", ",", "1"}], "\[RightDoubleBracket]"}]}], 
    ";"}]}]}]], "Input",
 CellChangeTimes->{{3.7282430757019043`*^9, 3.7282430888642483`*^9}, {
  3.728243183975319*^9, 3.7282431859435177`*^9}, {3.728244619691288*^9, 
  3.728244624998013*^9}}]
}, Open  ]],

Cell[CellGroupData[{

Cell["Run algorithm.", "Subsubsection",
 CellChangeTimes->{{3.728243212014831*^9, 3.72824322035783*^9}}],

Cell[CellGroupData[{

Cell[BoxData[
 RowBox[{"result", "=", 
  RowBox[{"mditerate", "[", 
   RowBox[{"pos", ",", "dat"}], "]"}]}]], "Input",
 CellChangeTimes->{{3.728243222520915*^9, 3.7282432272713747`*^9}, {
  3.7282434011351347`*^9, 3.728243401771455*^9}}],

Cell[BoxData[
 RowBox[{"{", 
  RowBox[{
   RowBox[{"{", 
    RowBox[{
    "709", ",", "740", ",", "8.501070053924307`", ",", "0", ",", "727", ",", 
     "759"}], "}"}], ",", 
   RowBox[{"{", 
    RowBox[{
    "14", ",", "36", ",", "4.243121248993292`", ",", "23", ",", "15", ",", 
     "36"}], "}"}], ",", 
   RowBox[{"{", 
    RowBox[{
    "312", ",", "327", ",", "3.9656111548872777`", ",", "63", ",", "343", ",",
      "357"}], "}"}]}], "}"}]], "Output",
 CellChangeTimes->{3.728243298858547*^9, 3.728244707390297*^9, 
  3.7284029953404207`*^9}]
}, Open  ]]
}, Open  ]],

Cell[CellGroupData[{

Cell["\<\
These are regions which are detected (drop the last one, not significant):\
\>", "Subsubsection",
 CellChangeTimes->{{3.728244575615604*^9, 3.728244586709296*^9}, {
  3.728248441142067*^9, 3.7282484524815083`*^9}}],

Cell[CellGroupData[{

Cell[BoxData[
 RowBox[{"regions", "=", 
  RowBox[{"result", "\[LeftDoubleBracket]", 
   RowBox[{
    RowBox[{"1", ";;", 
     RowBox[{"-", "2"}]}], ",", 
    RowBox[{"{", 
     RowBox[{"5", ",", "6"}], "}"}]}], "\[RightDoubleBracket]"}]}]], "Input",
 CellChangeTimes->{{3.728243789029277*^9, 3.7282438009281483`*^9}}],

Cell[BoxData[
 RowBox[{"{", 
  RowBox[{
   RowBox[{"{", 
    RowBox[{"727", ",", "759"}], "}"}], ",", 
   RowBox[{"{", 
    RowBox[{"15", ",", "36"}], "}"}]}], "}"}]], "Output",
 CellChangeTimes->{3.7282438014334517`*^9, 3.728244707460606*^9, 
  3.728402995432077*^9}]
}, Open  ]]
}, Open  ]],

Cell[CellGroupData[{

Cell["\<\
Plot the output, marking up regions found, this time with coloured bars to \
mark regions\
\>", "Subsubsection",
 CellChangeTimes->{{3.7282445956677837`*^9, 3.7282446072183933`*^9}, {
  3.7282484297116613`*^9, 3.728248432812969*^9}, {3.728402657699216*^9, 
  3.72840266194063*^9}, {3.728403121790861*^9, 3.728403139598035*^9}}],

Cell[CellGroupData[{

Cell[BoxData[{
 RowBox[{
  RowBox[{"dots1", "=", 
   RowBox[{"ListPlot", "[", 
    RowBox[{
     RowBox[{
      RowBox[{"{", 
       RowBox[{"pos", ",", "dat"}], "}"}], "\[Transpose]"}], ",", 
     RowBox[{"PlotStyle", "\[Rule]", 
      RowBox[{"{", 
       RowBox[{"Black", ",", 
        RowBox[{"PointSize", "[", "0.008", "]"}]}], "}"}]}], ",", "opts"}], 
    "]"}]}], ";"}], "\[IndentingNewLine]", 
 RowBox[{
  RowBox[{"dots2", "=", 
   RowBox[{"ListPlot", "[", 
    RowBox[{
     RowBox[{
      RowBox[{"{", 
       RowBox[{
        RowBox[{"Prepend", "[", 
         RowBox[{"pos", ",", "0"}], "]"}], ",", 
        RowBox[{"ncumu", "[", "dat", "]"}]}], "}"}], "\[Transpose]"}], ",", 
     "opts", ",", 
     RowBox[{"PlotStyle", "\[Rule]", "Black"}]}], "]"}]}], 
  ";"}], "\[IndentingNewLine]", 
 RowBox[{
  RowBox[{
   RowBox[{"sigcol", "[", "x_", "]"}], ":=", 
   RowBox[{"If", "[", 
    RowBox[{
     RowBox[{"x", "<", "0.01"}], ",", "Red", ",", "Orange"}], "]"}]}], ";", 
  RowBox[{"plotcol", "=", 
   RowBox[{"sigcol", "/@", 
    RowBox[{"(", 
     RowBox[{
      RowBox[{"result", "\[LeftDoubleBracket]", 
       RowBox[{
        RowBox[{"1", ";;", 
         RowBox[{"-", "2"}]}], ",", "4"}], "\[RightDoubleBracket]"}], "/", 
      "np"}], ")"}]}]}], ";"}], "\[IndentingNewLine]", 
 RowBox[{
  RowBox[{"bars", "=", 
   RowBox[{"Table", "[", 
    RowBox[{
     RowBox[{"bar", "[", 
      RowBox[{
       RowBox[{
       "regions", "\[LeftDoubleBracket]", "ii", "\[RightDoubleBracket]"}], 
       ",", 
       RowBox[{"{", 
        RowBox[{
         RowBox[{"-", "1000"}], ",", "1000"}], "}"}], ",", 
       RowBox[{"{", 
        RowBox[{
         RowBox[{"Opacity", "[", "0.5", "]"}], ",", 
         RowBox[{
         "plotcol", "\[LeftDoubleBracket]", "ii", "\[RightDoubleBracket]"}]}],
         "}"}]}], "]"}], ",", 
     RowBox[{"{", 
      RowBox[{"ii", ",", 
       RowBox[{"Length", "[", "regions", "]"}]}], "}"}]}], "]"}]}], 
  ";"}], "\[IndentingNewLine]", 
 RowBox[{"Show", "[", 
  RowBox[{"dots1", ",", "bars", ",", "dots1", ",", 
   RowBox[{"AspectRatio", "\[Rule]", 
    RowBox[{"1", "/", "3"}]}], ",", 
   RowBox[{"ImageSize", "\[Rule]", "500"}]}], "]"}], "\[IndentingNewLine]", 
 RowBox[{"Show", "[", 
  RowBox[{"dots2", ",", "bars", ",", "dots2", ",", 
   RowBox[{"AspectRatio", "\[Rule]", 
    RowBox[{"1", "/", "3"}]}], ",", 
   RowBox[{"ImageSize", "\[Rule]", "500"}]}], "]"}]}], "Input",
 CellChangeTimes->{{3.728243824279284*^9, 3.728244005435299*^9}, {
  3.7282441232706633`*^9, 3.72824419773055*^9}, {3.728244321246586*^9, 
  3.728244325380361*^9}, {3.72824447682742*^9, 3.728244544005002*^9}, {
  3.728403089030305*^9, 3.728403107389468*^9}}],

Cell[BoxData[
 GraphicsBox[{{{}, {{}, 
     {GrayLevel[0], PointSize[0.008], AbsoluteThickness[1.6], 
      PointBox[CompressedData["
1:eJxdenlYzdv3/zGHUlJuJI4UoYhEXdQLuZKhRBqkTvOoTvNpPnMZb+YMEULm
ZKpMJ5kylSGicEopQ5Tqyvzt99y1f8/H7Q+e9eyz99preq1hv4d7hzv6deVw
OK86//l//9Mf3l5etXHzH83W/5Iq4KfZ/zNq6AaiNcD57U8LhxcdarzjVkjr
OlA10C9tjysgeggUaku38mc/JpqLTVP7PbgW20K0Piq01L0qDjQRbYDWrTe/
NQ+sI3okvoVe6xIZ2Ei0EZSLT/d68UFJ9BhME/Xb53T7OdHGeP3A/3Cb5mui
x8Gk9Hj+gvECok0RVfnyYoneA6In4PiwiqVVvdKJnojuS5p26amcItrsP/JO
QtE3/9yy9kpaN0dVyc5JYfXlRE/G1IfaW8u7MHmn4ITfyXVvLfYTbQHDZeFX
03a+JdoSdRqD9itiFUT/iZdGCUq7Enb+VHD+fDvNzPkR0dNw6YrF30daPhI9
HZN2Nvl1bT5PtBXGmeYeK9PcQ7Q1+CHpMUX2TH+AYM+XdMueT/6lhUDuFYPc
Um123gycVP356orPfVqfAfu73xqvPMij9ZkQhyyoN08mWjgTB+ZvtN34voHW
Z+G59YOqjJMltD4LBwIHj11f/4HWbTAr/4lUGEz+JbTBgYHLIox7XaT12XCq
vqj3MbWK1mfDY25wbX452/8Xkk6NmFij+Y7W/0LPef4FXyue0vocvO13flna
ixpanwPDpEPh7qJXtG4LUVAFt6wb0+9c7D0Rtt9PSuvC/9AcO9RO7Nt+2KKC
6Hk4ovl3Wa/orfT7eVg7608zvU1M/vkQjvDtPqyS3X8+vCI2+K75Uk/rCxD5
rGDjB3+yh3ABSid6Vq2qI3k4C7F8mcUAfd5dWl+I109e665YzuLRHjPXBdc+
/cDks4dh02OTfZUZtO6AgyfrslPK3vxLwwGm0qda28YxfTvgh3pOjx2P3/9L
Kzp/f+xxgGN3+j1nES6vnDD17Eq2fxGOug7JUi8j/xAugllIz7aMTOKvWIQf
UZYN934x+RwR7DH6/JYLJA8c8bWUn7NScpP2O+LxpGWfVXuS/ysc0eO5ysaj
acw/F2O5vqrvwels/2I0HMuv9pfV0v7FOL7NYc3b2Z9o/2K0vb7jWfMn088S
SKds0+7+is7HElT3NLyaFEDyCpdgpt8Gef1ouq9iCV7FfNdoPkzxwHFC8QvT
Xi3fCF/ghPgF288W9SFa6ITwmycDI+rJPxROMN7RQyulK+O/FFc+HylebkX4
hqWYN4YbPbD+Ie1firwHm+4ZRxE+KZZCsaXk75wfJB/HGaYnYiXj8oiGM2qf
BJ+XDaD7Cp1hArnmuwmkL4Uzkqu5jjezGB66YJrujYe/oun3cEGfqPRLg1WZ
f7liuOzBvEfZbN0VFqZGB9oFTD5XaN2qzdXtfovOd8WZkLMD4kYw+7qhLLmj
qmUf8YcbTOKNOSqrSN9CNziqqQzwSbpK+92w7ovhn7sPsHhbht4jvu7hzmT7
l2GXw9ZJGYlMvmXQ6gheWx7RRvuXwVD9iOzkHKZfdxybFHG7/wi6H9xhWKz9
asEQ0rfQHdcit9fGXiW8ULhj6a3TWhUhLB8sR3nQlNQrX+g8LMdkmxTd3R3s
/stxySFdILKidcVy2DfqxH3OIzzkeOBTjXlQaxHlK3iAt+iIy+RBLL484LFg
SVqCOvMvD5j6Ld53dcFZ2u8JOzVtTfDIH+AJkeJg39ICypdCT+RE5PPnt92m
/Z7wfRPatF2d5UMeXoypSnpfR/mAy8OrPsWD9FyL6TweTkyOine5SPLyeOgp
6x+QNp7hGw/C8fJpG4vpftk8zH9/96y3OfNnHnTMlhus7E38lDzYaI4Y62rE
9O+F6YmJnyV7yH5cL1QsHfku3o3p0wsf5EO2vba4Qvy9oH1sUOKRV3Se0AsD
B3wacsqWfp/tBc7//im8MKBXxoPkdS+JvxfyomO9W70ZPnij/5rFX741Ed5y
vbEvuGRIvTPR8MZDbf6YSyzf8bwx/UDgS918yg9Cb1RxNm3auYvsne2NCxeu
XZ5fR/WDwhvmW77Y5q4m/Sm9YWY+IKzvN8Jzjg/OrJ5Vovx1hPj7oF2uMd5u
D+EjfFBvOWuaeRzlM54PdGIDl72Iekb8fXC3vvxowHi6b7YPeEHt17f3Iv9V
+CD42webiiY6T+mDl9dPblPyWP71xU2vESsf7CJ7cX0xp/eSAQss6T7wReEy
/Z0LlCQfzxe+K65OGF1F/IS+kGa7csrO0P5sXwy1POyrM5T4KXyh8UR5ij+Y
/EPpC/Es0bpD7ceIvx/0zhwfEsnwlOuHM69LT36UMLz1w0e1D7VxCsqXPD9Y
L5VPOVJI9YnQDzOvp7/LNqf6KNsPtpabJc6zqom/HzZz/kr/cYjp3w+tEo+q
X8YMH/1RvXH45DiNQ8TfH1mfrFOWjGT8/XE9y3Cj3y+yN88favmvJ8tzGL75
48MY7tGGaSRvtj82fvzDI9CW4bE/zvnEfB98nfSj9Ef9a9XVb4ax/B6A6On3
NFc+p/zMDYBq3sc5iZu2Ef8AfF1hpbvUgvITLwCbBrXpu3x5QfwD4FI+PblN
wOIvAJMjjlhPnsLycQB6/G1UwjVn+g/A2aNGFX0qmfyB8N946C/3d4Q/3EAY
aWbk+oeQfRCIrRb3lssWUf7mBeKsJHj0h0cUT8JAaDacHPXnacLX7EA8dprv
PLWEzlMEYsGN3usvm64n/oHoPcnzyzN3xj8IJdf/mrHqHIu/IER7LtJ+34vi
gxeEkWv26uu9YXgTBId2Wyu3CZeIXxAGa39OaupJ9lcG4WruoSHdTdj5wdg3
0OZTPat3uMEoenFpq24i5Q8Ew/fE24Ff19N+XjBWtEnPbhvG8kcwNlzL97h8
gPlXMDatzS/fuoTwRxGMvuc4tnXW5A/KYCQav78zMYnhWwhG+B0w1zAn/OWG
oDq18axHBYvvEFhtX6fBXU/xzAtBQ/2ZzQZKhm8hSDz4aWdLJOXb7BAIBtad
Lmtk+BqCAdGGGvV9mX+HYBd30tqHDax+DYV/2N7tnEf5xD8Uq1crrbkJ14l/
KHTV2q0fzqR44YViyaBdUWprWD0cik9Sx1v2l+j87FBcvff+ZW4oyasIRaPz
NDO/I2RvZSi8Uk78cFBl/dcK/MqzH3RARv7CXQFxYnWv7j9YPbgCVx7+M2Rk
d6rneCsQ+lX/s6of8ROuQFrOvj+5p+l+2StwVF1Z0tGX6X8FdB7raOY5kL6V
nef/emwx7C35IycMoasPfdq0k/ZzwxA7furTlHTSH8LwXPlzXKM+7eeF4dzi
3D6hJq3EPwxrb3h0/DQ7SPzDsGFzwNFXRRR/ijCY6VUps4dT/CrDwEndKKss
o/jjhONOyab5z1qY/OGozH2l9syQaISjR+xjncLelH954Si2G/V0oh6rT8Px
6WCwMLyC6p/scHSd2LvbjwsMX8Px8A/BG/ev1A8qwzErel0f23bWL/Mx1Lp0
7osdVL9o8GEy44SF6WWyL5ePydaVSWosH5vy0eRwy9U+l9mHj/5T/h5u4U/x
6cDH4G/hZiYMT3h8ZJiO7nJdRPmRz8d9FW7955ksXvkoKd2Z1NSN6vsMPrKu
yZYaBN0jefgofTJYohhJ+/P4qH2lY3U8ldVbfFzznLBr8TXyt3I+Vlp6B3Ps
qP9W8tFnbN9dy3qQPM183MrY8K2pleFrBG4MVbfap0b+rhGBxl4+Zrt2U73H
jUCKWt8FmWdI36YR4AQMX62RT/ZDBArF4we0Pqf+3SECg+5rHSzzI//jReAu
59n+rDzCE34EztdmqHL0SX/CCLis6a2h3kH3y4iA8bFXJl8dKT6zI373R0UE
sl0XiVTiyb7lEVArM5l+qo7VTxG45dhrPmqoHmqOwCjNWXXvaggPOZHYFGZe
YxlA+UsjEsf13NZXf6V8z43E4aM/DQb2oHXTSPQXLu7z2pDFQyREBtd0zn8k
fTtEglMqX7UniOpLfiSyxq91fGfJ+sVIlM60dOtpnk3yRcIny0d0qYrsmR2J
T0dTMsapUfzkRWJRi3OQ5QXW70XCSnec73zWv5dH4vS+FhvFQrK/MrIzQu2n
DJtI922OhFzwZHS/NhZfUXixVr0pI4LwRiMKlrYtAU/qWT6Jwmvdxnzr2RdI
3iicdzy6fOcZijdEYUGN2vczWYTvDlHY8SHTc0gM2ZMXhRGPzz41OU75mB8F
odbxDwZVFG/CKDz1ta4p7KD7ZkSB+8B+ybogJn8UrtR4/LJYQvrJi/q9XlJE
oaVkrqXuWCZ/FEa39j/1awCrF6JQH7DX1349+WdzFGYU1WVNPcXmB9HgO0ZO
UjnA7B0NmfGtc/smET5xo7FmXG7ztd0kj2k0xum8/m4zj9U30Xj+U9Nt/R3y
L4doPIgYMeze/TMkfzRW7Pnponue9M2PBid5aGXRD9K3MBrxG+O7/7pL6xnR
KLkzv+eQrawejkbgp7EPmyrJ//OioZI3aUR5B5M/GjkteqFhV6neKI/G035W
+ae1Wb0QjYaoll5jVUg/zdFY+3SFU5w3679i8EXj1eBe98mfNGJQoHmt/UE1
8efG4PaVPg3ONdSPm8YgSDjG+slC1l/EwOfkTO2yAXSeQwwOmWluGDqH4o8X
g/tZjbte3qV45sfg8WDdI7IhR0n+GASWfjF221pK8segV5qjMtuJ6tPsGBh3
uPcWlZP98mIQoO6u2NCN5iuKGMhV7k8X7WP2jwG3UW/fRy6dp4xBhdD8ft/D
xK85Bpzf/mKh9sSl8IQL5R+NWFxdYVlXWEz8uLHYNP/c/g9zKP+bxmJXpWVv
O3vqTxCLj9E3K/6YQvpziMXYR3cXTh3H7B+LcQn17YW55B/8WOQ8XtXHbhXD
91iE+u41k18mfhmxyK2T1+fn0O+zY+E1bbQWWP2VF4tp76d80JGQfhSxMDRQ
7D++nuKrPPb3eaQyFh9UrE1b5RRPzbFoc3c+e/sy8/84lEy5HFS1hfodjTio
TBw9IGY84Rc3DqtOF7/xeZlJ8schx7Har7iF9IE4zK4IbzxoQHjsEAeDs07m
D/ZTPPPi8Feln1PxBTqPH4dDb07MuWnH6t84SL4NnbXxHOFHRhxch/ZqGXTi
Mskfh6q/rJ68FzP7x+HXiYd+xfNY/RSHoONfrJf6k/7L4xDtI3zV3pPqFWUc
Hv1hkmO6mfJtcxwKVnLGZquy+YkAppEu39LeUXxpCH73D64AC+5Ka0dok/+a
CsAfM8drww+6LwTQtTlxcxGbbzoIYGS0Ytr2FtbvC1AWiLm2HcSPL4BrdJej
bnqs/xNAPyfoxewEsleGAKJl0pONA1h+F6A54pS74CPpM08Aqxu6eZdT2bxJ
gMnVwvIdcwhPygXo+nPNg7ChFK9KAaa+Kpq2ms3fmjvXq85p2fdh8R+P3ga2
h991JVojHgvG9c9rF9L9TOORHr9WlKXC6v14XPBTjXeupfs6xMNOccGw/kUu
yRsPx+OucU2vWT0Tj1DBcSudIjZfjYdNQ8vWU/XnSN54vNW5sMtjBPUr2fG/
z3vz4lF9KiK2vIHeBxTxMF+b9aP4JYv3Tv7pgtb9rpSflfEwK1vpbK9O8jTH
Y8rlAgONX0zeBCyyDLP7YEDxpZGA3NW2f94ZTfrlJuCnzfKrizXo/cA0Ad3n
6wf1uU/+jQQE9qvxaF5H+cEhAa3a1zv6yUn/vM79aU3HM7Lo/vwEuLjOvVG3
muX7BNgcPrz0oy71MxkJKHhZlzz7F+t/O3//M07XrCeL9wRUqN3xPLOIzWcT
sNB3VX5jM8VDeQJGrCxoKHpJ68oEHEtqSzDXLyN5E1Eu+WPHzAzSv0Yiugxv
+zspn8V3Iqw+91c59pn0b5qIo99n7EsQs/yWiO9/q3ZWTcy/E3FPaTewI4vi
hZeIQTD7UvOB9MtPxPSlOlvsN7D5WyLG/tMnP/w90RmJsNx6rRZLCG+zE6ET
t1EwzYbiKy8RDgUtCSs9WX2TiOaG02csFhDelSdiednQzyWNrF9MRKCZRtHe
JKKbE5FpuGKlpQd7P0mC/uOnXW5Gs3o9CYWapXfml1M9ZZqEhT42RVpVhIdI
QmvHk0eHj24heZNwqq3pjxvd2PwmCdvPbLVwmsnkTUJgm57wVjXrd5MwTE3Z
pbSN8C0jCeeuDHi/+inl97wkLLdad3J3IMVXeef+R1a6X9h8X5mEzdpWJb2N
qV5sTkJDQ3zdtjrqbznJWHNp2osfG+i+GsmYhNA75+OZfMkY5Hm49VsN+bNp
Mp4e3D/o3HY2300G/95oD4fdzJ7JcH+gGJWvwvqRZCxzLzYc+JPmq/xkPOyS
pNLexvrpZOy/04e/v4LV48konXp5amoIq9eScbR5QorsDdk3LxlZaT/fRjex
+WsygkfZSs6EMXsmY76gMGJbGrNnMgbemOemoWR4nYx2N7eOf/qw97gUlN1S
7b9dn9Y1UtDrn6GD7j9i8ZuCPJufL3o9Zv6cgtC74Z9cDNl8PQUu1SMOaZmS
Pzqk4OjkM3Xzeax/T8H+Lqb8E340v+N37g97GHi5iPBYmIJVCn9xBut3M1LQ
RXexKNqe7JWdAjsP04JAMLxOwdow54+P9Vk/loIbm++uOLGQ+JWnoMLmzyFD
z5E9lJ3nD1m77dZ30ndzCoy98wbelbP3yVS4ve55F2zep5EKPZPnK2tPsPlv
Kprm6blcmCwi+VOhcHjQrWAsm5ekYv6Xbvm6NqwfTcU5K73p4UtYvZYKzR95
PuEjSX/8VBQKDy4Y6sTwKxXP+zTY/2VC9U9GKobcdmjlnSZ8zk6FQ174mzQ2
f81LxfqqVqWiiPXbqWh583PtIQ75T3kqji7Wura6iNXrqVDO6V3a34R+35yK
UlfdR+3nab7BESL4+4qIUzqkDxUhtMLa7g27R3ioIcS7/AMts2JJvzpCCBae
OZBqQPbnCpG5aoy6XQDZz0j4+zzPVIguNlVVY07Qfgshxta99EUOe/8Sovfe
U8N+jCF/tRXiYLDnmtGbKN86CJEzOFP9rhbpx0WIJ5aJfK9RbD4mxLPXcT3f
upI+A4WQFSc9vRDC6iMhHn5a8f3RC7KPQAhOntd0vTd0nlAIM8G09/mTCQ/S
O9f/9y9DiIIeYteJ3UjezE55Mo7ZSWvZfF+IjrlZm9PGkb1yhZg44eL1rq7E
L08IW+G6LXtGU74vEMJK7dmd3tvIPuVC9PGa211dnfyvUojnMwIyLyyi/Uoh
jk+70mGiRvmwUQiVrScCuZnMn4VI7ejTKH9B+urolLfdVjGhmb3vimBZPdlh
TRbhq4oItwSbTw57y+oTEfQOr31+3IX464gwYFlwht4tZl8RAnUXXKx2ZPYV
wX/cy66lbJ5sKsLkCVPcz/BpnmEhwj/apa1jwPKdiPRJ+21FuGTQbVd4X+on
HEQofSSKP2jN7CvCFcdJLYcHsPmjCEOnRBluDaL9gSLInJLGH1zD+j8Roqym
bJq7hvBAIELx05p33jWsHhZh2LmfH8aak/+ni7BMXTh8Dfv+I0OE+ZdnLpzM
J/zPFKHhm+DJniekz1wR1m5U2l0fTfrOE6GrifLN3QjaXyDCutXtLp93MTwS
YfCcboNeHCb73RRhBuf+I3MBi08Rdnhsz4o8THSlCO37Ji0d78rqDRGcc25I
7l6+Q/YWQXJgDAxHsH5ThNvd8w0kp4ju6LTHcbcvZwsYnokReOSZ7Io5+YuK
GN/6VN7rmkD1l4YYD+KeFAivkv10xHiTe6VXr1D23iLG3iOFoTtP03lGYpRq
hBV/5NJ9TcXYMWF1UlR/0oeFGC5mxtnLPdm8Roycn29iH4vIPrZiDBS6lu64
weY3YizkBzss3kLnu4jxovJOZuQpVv+IcUEWLZ6oT/cP7FxfpMMf0UHfe/DF
yHD/u3j1fbq/QIzaK5rHNW5R/AnFmF2+/+L0kWT/dDEMS6OLh/aheVSGGAdv
n3eq1CL7ZIpRXnbUea0fm6eLMSPu3fu0WrpPrhgPMy88+cT8IU+MqbxLi7ub
k70LxFCZscopYxvVs4pO/u5mOx+aEL+bYth5OqXcH073LRdj+6KgeM3Z7P1D
DL09z5fMWkLz4UYxnH68eeg5iuVrMW7pV1VuHUb67RAjuzD+/JBnLL4lmN++
fUyyNeGfigS1nN5fLnal+2pIYMhb2KTZhd5ndSTYo7JhXZ0Bm0dIsLU739zh
K+U7IwkG5ps49mwn2lTy+/cLFhJMri/2v+eYQ/aWYFRlazduOenfVoK5f5/V
nt2d9OcgwapR+u3vzcj+LhIsdMk598Gf7MOTwO3HicMWRaTPQAnsdj2Lacmj
/oMvge+9wVWv1tF8TCDB9tOF/XPZe5JQgthRvwbxb9L90iX4anzd22Ah9dcZ
EtT3qJZb76b1zM77VNSenML8LVuC0OFRw29mUzzlSvB24jFtPUOWbyVIEUZM
n9hM+atA8vv3WgoJDuQLy97/IvluShDMj8k01mPzUglilt7u7mNH9qiUYNvX
mPJm1g8oJQhIdEpdwvq7Rgk4MWk5+hkkf7ME0rcLW6MuUbx1SDDzq31DuDr7
Hk2K4s3GnoXbKJ+rSJGVErI1fjvdR0OKlzXPrwxXof06UuxefTH66aEisr8U
BdWGnwqXUDwYSXHGYmJR6mryL1MpjlmplAkK6XwLKbx0XFt3sO+9IIVs+wCL
CRyqb2ylODjMWldNh2gHKR477nhqPZvyn4sUo6VioWAG4T1PiouGoYI4beIf
KEXPP6Tef6UQzZfC3PhkungC9YcCKeaeDb499z7r96XI7zKt4dxPsk+6FPsG
79huvJ3oDCmena6WuJ6j+jtTitThkXW5r1h9LYXf1JVfNk+n+XuuFHPuOSe/
v8Tmg1KctJFr3X9M/USBFP0MH/ksKmP9oxQj9uwOVZZR/N2UwkjPrcHVhvy7
XIqpDZqt036SPSqlOOFZc6xQzN7HpLhs+o+L42LCj0YpKq5vjd/fm/JfsxQh
in7KSUY0T+qQwnHgxWVd7dn3LjKUNQTFHC9geC+DXHvcgz/XkH40ZMgeuvL9
90CW32WYc3WAg0Exe/+RYWXy3sgTQlo3kmFPlGrscw+G97Lf3x8sZKie7i2e
XkDzBsiwVzu46XID5XNbGXq6t/oG7GfxL4Oz0+Yruqm030WGUW1XX+u7ER7x
ZAhJt5m70pV+HyjDvfyI27/Uqd/my7Bh968m3TOEzwIZZolz3cdosPiX4Xzt
0/0LLMke6TIUvQrxM+xL9sqQIUnL7O1sOf0+U4aMeTv3Hd5J9sqWQbo5cYrN
W/LXXBmmnTw3aHoR4VmeDBfcnfdfZN9fFcjAu+V1vrKMzctkWDv17CI7VZqv
3ZRhSXzLrAVryb/KZTjb92zk/X1kj8pOfazKiTZ2Yu+TMrT6Zp56MZ/u2yjD
9jYnU4Uqm6/LOuvbF/lG7L2lQ4ZJTktvHh/O6nc5dnImePXbQHijIsd6lbwp
iwPInzTkqB7Y89W9CTRP0pH/Pv/nyvFoSlXytd3kb0ZyTJfYxD6S0H5TOYbG
za68pUv510IOl1uv9RzFN8j+csw9WdN3oA+9B9rK8cv8u3XMEfIPBznSTUfb
nish+VzkEM9bWHMthL1vysH5379AOVSNX3rKy9m8S46BB/c0uFdT/ArkUKr/
E/lhK/veQY6iu5y3haF0XrocuibVbYUBbP4nh23JrIlTtei9JVOOoJ2Zh7a0
XiP7y6GTkqVmKKPzcuVIMKq1+//fN+XJ0eE6a3TONxb/cpQedEaPu2RvhRyn
7q58Y/XoANlfjm8GPf65sone58rlv/e/lZ33b63ttkydzRPlCP/Y3s3oPdVn
jXL4qapWl2udJvvLsVp/S2zyU9InJ+13famkoeHRnnk7bdh7Qxou/rT1SrKn
7zd10jDy13p5ac5hsncanp261+oxgPDbKA1ij1VddXrTPN80DRnSAz6XVGle
Y5EG64iOJbtG0PsH/sPf9j+0Qxr6CnSnTRhE+1067yccUnLjGb3/8v7z+8A0
5IcP7JerS/01Pw23DvM1e0aRfwrSYOg6Z+Twz0Kydxp9n5pG9k5D1usKDe8/
SN8ZaZilqd1wUZfm95lp2PitLG7lRMqnuf/hn5eGWt+jST1Ok/wFaagK3DC8
VvWU9f8B9XHVsg==
       "]]}, {}}, {}, {}, {{}, {}}}, 
   {RGBColor[1, 0, 0], Opacity[0.5], 
    PolygonBox[{{727, -1000}, {759, -1000}, {759, 1000}, {727, 1000}}]}, 
   {RGBColor[1, 0.5, 0], Opacity[0.5], 
    PolygonBox[{{15, -1000}, {36, -1000}, {36, 1000}, {15, 1000}}]}, {{}, {{}, 
     {GrayLevel[0], PointSize[0.008], AbsoluteThickness[1.6], 
      PointBox[CompressedData["
1:eJxdenlYzdv3/zGHUlJuJI4UoYhEXdQLuZKhRBqkTvOoTvNpPnMZb+YMEULm
ZKpMJ5kylSGicEopQ5Tqyvzt99y1f8/H7Q+e9eyz99preq1hv4d7hzv6deVw
OK86//l//9Mf3l5etXHzH83W/5Iq4KfZ/zNq6AaiNcD57U8LhxcdarzjVkjr
OlA10C9tjysgeggUaku38mc/JpqLTVP7PbgW20K0Piq01L0qDjQRbYDWrTe/
NQ+sI3okvoVe6xIZ2Ei0EZSLT/d68UFJ9BhME/Xb53T7OdHGeP3A/3Cb5mui
x8Gk9Hj+gvECok0RVfnyYoneA6In4PiwiqVVvdKJnojuS5p26amcItrsP/JO
QtE3/9yy9kpaN0dVyc5JYfXlRE/G1IfaW8u7MHmn4ITfyXVvLfYTbQHDZeFX
03a+JdoSdRqD9itiFUT/iZdGCUq7Enb+VHD+fDvNzPkR0dNw6YrF30daPhI9
HZN2Nvl1bT5PtBXGmeYeK9PcQ7Q1+CHpMUX2TH+AYM+XdMueT/6lhUDuFYPc
Um123gycVP356orPfVqfAfu73xqvPMij9ZkQhyyoN08mWjgTB+ZvtN34voHW
Z+G59YOqjJMltD4LBwIHj11f/4HWbTAr/4lUGEz+JbTBgYHLIox7XaT12XCq
vqj3MbWK1mfDY25wbX452/8Xkk6NmFij+Y7W/0LPef4FXyue0vocvO13flna
ixpanwPDpEPh7qJXtG4LUVAFt6wb0+9c7D0Rtt9PSuvC/9AcO9RO7Nt+2KKC
6Hk4ovl3Wa/orfT7eVg7608zvU1M/vkQjvDtPqyS3X8+vCI2+K75Uk/rCxD5
rGDjB3+yh3ABSid6Vq2qI3k4C7F8mcUAfd5dWl+I109e665YzuLRHjPXBdc+
/cDks4dh02OTfZUZtO6AgyfrslPK3vxLwwGm0qda28YxfTvgh3pOjx2P3/9L
Kzp/f+xxgGN3+j1nES6vnDD17Eq2fxGOug7JUi8j/xAugllIz7aMTOKvWIQf
UZYN934x+RwR7DH6/JYLJA8c8bWUn7NScpP2O+LxpGWfVXuS/ysc0eO5ysaj
acw/F2O5vqrvwels/2I0HMuv9pfV0v7FOL7NYc3b2Z9o/2K0vb7jWfMn088S
SKds0+7+is7HElT3NLyaFEDyCpdgpt8Gef1ouq9iCV7FfNdoPkzxwHFC8QvT
Xi3fCF/ghPgF288W9SFa6ITwmycDI+rJPxROMN7RQyulK+O/FFc+HylebkX4
hqWYN4YbPbD+Ie1firwHm+4ZRxE+KZZCsaXk75wfJB/HGaYnYiXj8oiGM2qf
BJ+XDaD7Cp1hArnmuwmkL4Uzkqu5jjezGB66YJrujYe/oun3cEGfqPRLg1WZ
f7liuOzBvEfZbN0VFqZGB9oFTD5XaN2qzdXtfovOd8WZkLMD4kYw+7qhLLmj
qmUf8YcbTOKNOSqrSN9CNziqqQzwSbpK+92w7ovhn7sPsHhbht4jvu7hzmT7
l2GXw9ZJGYlMvmXQ6gheWx7RRvuXwVD9iOzkHKZfdxybFHG7/wi6H9xhWKz9
asEQ0rfQHdcit9fGXiW8ULhj6a3TWhUhLB8sR3nQlNQrX+g8LMdkmxTd3R3s
/stxySFdILKidcVy2DfqxH3OIzzkeOBTjXlQaxHlK3iAt+iIy+RBLL484LFg
SVqCOvMvD5j6Ld53dcFZ2u8JOzVtTfDIH+AJkeJg39ICypdCT+RE5PPnt92m
/Z7wfRPatF2d5UMeXoypSnpfR/mAy8OrPsWD9FyL6TweTkyOine5SPLyeOgp
6x+QNp7hGw/C8fJpG4vpftk8zH9/96y3OfNnHnTMlhus7E38lDzYaI4Y62rE
9O+F6YmJnyV7yH5cL1QsHfku3o3p0wsf5EO2vba4Qvy9oH1sUOKRV3Se0AsD
B3wacsqWfp/tBc7//im8MKBXxoPkdS+JvxfyomO9W70ZPnij/5rFX741Ed5y
vbEvuGRIvTPR8MZDbf6YSyzf8bwx/UDgS918yg9Cb1RxNm3auYvsne2NCxeu
XZ5fR/WDwhvmW77Y5q4m/Sm9YWY+IKzvN8Jzjg/OrJ5Vovx1hPj7oF2uMd5u
D+EjfFBvOWuaeRzlM54PdGIDl72Iekb8fXC3vvxowHi6b7YPeEHt17f3Iv9V
+CD42webiiY6T+mDl9dPblPyWP71xU2vESsf7CJ7cX0xp/eSAQss6T7wReEy
/Z0LlCQfzxe+K65OGF1F/IS+kGa7csrO0P5sXwy1POyrM5T4KXyh8UR5ij+Y
/EPpC/Es0bpD7ceIvx/0zhwfEsnwlOuHM69LT36UMLz1w0e1D7VxCsqXPD9Y
L5VPOVJI9YnQDzOvp7/LNqf6KNsPtpabJc6zqom/HzZz/kr/cYjp3w+tEo+q
X8YMH/1RvXH45DiNQ8TfH1mfrFOWjGT8/XE9y3Cj3y+yN88favmvJ8tzGL75
48MY7tGGaSRvtj82fvzDI9CW4bE/zvnEfB98nfSj9Ef9a9XVb4ax/B6A6On3
NFc+p/zMDYBq3sc5iZu2Ef8AfF1hpbvUgvITLwCbBrXpu3x5QfwD4FI+PblN
wOIvAJMjjlhPnsLycQB6/G1UwjVn+g/A2aNGFX0qmfyB8N946C/3d4Q/3EAY
aWbk+oeQfRCIrRb3lssWUf7mBeKsJHj0h0cUT8JAaDacHPXnacLX7EA8dprv
PLWEzlMEYsGN3usvm64n/oHoPcnzyzN3xj8IJdf/mrHqHIu/IER7LtJ+34vi
gxeEkWv26uu9YXgTBId2Wyu3CZeIXxAGa39OaupJ9lcG4WruoSHdTdj5wdg3
0OZTPat3uMEoenFpq24i5Q8Ew/fE24Ff19N+XjBWtEnPbhvG8kcwNlzL97h8
gPlXMDatzS/fuoTwRxGMvuc4tnXW5A/KYCQav78zMYnhWwhG+B0w1zAn/OWG
oDq18axHBYvvEFhtX6fBXU/xzAtBQ/2ZzQZKhm8hSDz4aWdLJOXb7BAIBtad
Lmtk+BqCAdGGGvV9mX+HYBd30tqHDax+DYV/2N7tnEf5xD8Uq1crrbkJ14l/
KHTV2q0fzqR44YViyaBdUWprWD0cik9Sx1v2l+j87FBcvff+ZW4oyasIRaPz
NDO/I2RvZSi8Uk78cFBl/dcK/MqzH3RARv7CXQFxYnWv7j9YPbgCVx7+M2Rk
d6rneCsQ+lX/s6of8ROuQFrOvj+5p+l+2StwVF1Z0tGX6X8FdB7raOY5kL6V
nef/emwx7C35IycMoasPfdq0k/ZzwxA7furTlHTSH8LwXPlzXKM+7eeF4dzi
3D6hJq3EPwxrb3h0/DQ7SPzDsGFzwNFXRRR/ijCY6VUps4dT/CrDwEndKKss
o/jjhONOyab5z1qY/OGozH2l9syQaISjR+xjncLelH954Si2G/V0oh6rT8Px
6WCwMLyC6p/scHSd2LvbjwsMX8Px8A/BG/ev1A8qwzErel0f23bWL/Mx1Lp0
7osdVL9o8GEy44SF6WWyL5ePydaVSWosH5vy0eRwy9U+l9mHj/5T/h5u4U/x
6cDH4G/hZiYMT3h8ZJiO7nJdRPmRz8d9FW7955ksXvkoKd2Z1NSN6vsMPrKu
yZYaBN0jefgofTJYohhJ+/P4qH2lY3U8ldVbfFzznLBr8TXyt3I+Vlp6B3Ps
qP9W8tFnbN9dy3qQPM183MrY8K2pleFrBG4MVbfap0b+rhGBxl4+Zrt2U73H
jUCKWt8FmWdI36YR4AQMX62RT/ZDBArF4we0Pqf+3SECg+5rHSzzI//jReAu
59n+rDzCE34EztdmqHL0SX/CCLis6a2h3kH3y4iA8bFXJl8dKT6zI373R0UE
sl0XiVTiyb7lEVArM5l+qo7VTxG45dhrPmqoHmqOwCjNWXXvaggPOZHYFGZe
YxlA+UsjEsf13NZXf6V8z43E4aM/DQb2oHXTSPQXLu7z2pDFQyREBtd0zn8k
fTtEglMqX7UniOpLfiSyxq91fGfJ+sVIlM60dOtpnk3yRcIny0d0qYrsmR2J
T0dTMsapUfzkRWJRi3OQ5QXW70XCSnec73zWv5dH4vS+FhvFQrK/MrIzQu2n
DJtI922OhFzwZHS/NhZfUXixVr0pI4LwRiMKlrYtAU/qWT6Jwmvdxnzr2RdI
3iicdzy6fOcZijdEYUGN2vczWYTvDlHY8SHTc0gM2ZMXhRGPzz41OU75mB8F
odbxDwZVFG/CKDz1ta4p7KD7ZkSB+8B+ybogJn8UrtR4/LJYQvrJi/q9XlJE
oaVkrqXuWCZ/FEa39j/1awCrF6JQH7DX1349+WdzFGYU1WVNPcXmB9HgO0ZO
UjnA7B0NmfGtc/smET5xo7FmXG7ztd0kj2k0xum8/m4zj9U30Xj+U9Nt/R3y
L4doPIgYMeze/TMkfzRW7Pnponue9M2PBid5aGXRD9K3MBrxG+O7/7pL6xnR
KLkzv+eQrawejkbgp7EPmyrJ//OioZI3aUR5B5M/GjkteqFhV6neKI/G035W
+ae1Wb0QjYaoll5jVUg/zdFY+3SFU5w3679i8EXj1eBe98mfNGJQoHmt/UE1
8efG4PaVPg3ONdSPm8YgSDjG+slC1l/EwOfkTO2yAXSeQwwOmWluGDqH4o8X
g/tZjbte3qV45sfg8WDdI7IhR0n+GASWfjF221pK8segV5qjMtuJ6tPsGBh3
uPcWlZP98mIQoO6u2NCN5iuKGMhV7k8X7WP2jwG3UW/fRy6dp4xBhdD8ft/D
xK85Bpzf/mKh9sSl8IQL5R+NWFxdYVlXWEz8uLHYNP/c/g9zKP+bxmJXpWVv
O3vqTxCLj9E3K/6YQvpziMXYR3cXTh3H7B+LcQn17YW55B/8WOQ8XtXHbhXD
91iE+u41k18mfhmxyK2T1+fn0O+zY+E1bbQWWP2VF4tp76d80JGQfhSxMDRQ
7D++nuKrPPb3eaQyFh9UrE1b5RRPzbFoc3c+e/sy8/84lEy5HFS1hfodjTio
TBw9IGY84Rc3DqtOF7/xeZlJ8schx7Har7iF9IE4zK4IbzxoQHjsEAeDs07m
D/ZTPPPi8Feln1PxBTqPH4dDb07MuWnH6t84SL4NnbXxHOFHRhxch/ZqGXTi
Mskfh6q/rJ68FzP7x+HXiYd+xfNY/RSHoONfrJf6k/7L4xDtI3zV3pPqFWUc
Hv1hkmO6mfJtcxwKVnLGZquy+YkAppEu39LeUXxpCH73D64AC+5Ka0dok/+a
CsAfM8drww+6LwTQtTlxcxGbbzoIYGS0Ytr2FtbvC1AWiLm2HcSPL4BrdJej
bnqs/xNAPyfoxewEsleGAKJl0pONA1h+F6A54pS74CPpM08Aqxu6eZdT2bxJ
gMnVwvIdcwhPygXo+nPNg7ChFK9KAaa+Kpq2ms3fmjvXq85p2fdh8R+P3ga2
h991JVojHgvG9c9rF9L9TOORHr9WlKXC6v14XPBTjXeupfs6xMNOccGw/kUu
yRsPx+OucU2vWT0Tj1DBcSudIjZfjYdNQ8vWU/XnSN54vNW5sMtjBPUr2fG/
z3vz4lF9KiK2vIHeBxTxMF+b9aP4JYv3Tv7pgtb9rpSflfEwK1vpbK9O8jTH
Y8rlAgONX0zeBCyyDLP7YEDxpZGA3NW2f94ZTfrlJuCnzfKrizXo/cA0Ad3n
6wf1uU/+jQQE9qvxaF5H+cEhAa3a1zv6yUn/vM79aU3HM7Lo/vwEuLjOvVG3
muX7BNgcPrz0oy71MxkJKHhZlzz7F+t/O3//M07XrCeL9wRUqN3xPLOIzWcT
sNB3VX5jM8VDeQJGrCxoKHpJ68oEHEtqSzDXLyN5E1Eu+WPHzAzSv0Yiugxv
+zspn8V3Iqw+91c59pn0b5qIo99n7EsQs/yWiO9/q3ZWTcy/E3FPaTewI4vi
hZeIQTD7UvOB9MtPxPSlOlvsN7D5WyLG/tMnP/w90RmJsNx6rRZLCG+zE6ET
t1EwzYbiKy8RDgUtCSs9WX2TiOaG02csFhDelSdiednQzyWNrF9MRKCZRtHe
JKKbE5FpuGKlpQd7P0mC/uOnXW5Gs3o9CYWapXfml1M9ZZqEhT42RVpVhIdI
QmvHk0eHj24heZNwqq3pjxvd2PwmCdvPbLVwmsnkTUJgm57wVjXrd5MwTE3Z
pbSN8C0jCeeuDHi/+inl97wkLLdad3J3IMVXeef+R1a6X9h8X5mEzdpWJb2N
qV5sTkJDQ3zdtjrqbznJWHNp2osfG+i+GsmYhNA75+OZfMkY5Hm49VsN+bNp
Mp4e3D/o3HY2300G/95oD4fdzJ7JcH+gGJWvwvqRZCxzLzYc+JPmq/xkPOyS
pNLexvrpZOy/04e/v4LV48konXp5amoIq9eScbR5QorsDdk3LxlZaT/fRjex
+WsygkfZSs6EMXsmY76gMGJbGrNnMgbemOemoWR4nYx2N7eOf/qw97gUlN1S
7b9dn9Y1UtDrn6GD7j9i8ZuCPJufL3o9Zv6cgtC74Z9cDNl8PQUu1SMOaZmS
Pzqk4OjkM3Xzeax/T8H+Lqb8E340v+N37g97GHi5iPBYmIJVCn9xBut3M1LQ
RXexKNqe7JWdAjsP04JAMLxOwdow54+P9Vk/loIbm++uOLGQ+JWnoMLmzyFD
z5E9lJ3nD1m77dZ30ndzCoy98wbelbP3yVS4ve55F2zep5EKPZPnK2tPsPlv
Kprm6blcmCwi+VOhcHjQrWAsm5ekYv6Xbvm6NqwfTcU5K73p4UtYvZYKzR95
PuEjSX/8VBQKDy4Y6sTwKxXP+zTY/2VC9U9GKobcdmjlnSZ8zk6FQ174mzQ2
f81LxfqqVqWiiPXbqWh583PtIQ75T3kqji7Wura6iNXrqVDO6V3a34R+35yK
UlfdR+3nab7BESL4+4qIUzqkDxUhtMLa7g27R3ioIcS7/AMts2JJvzpCCBae
OZBqQPbnCpG5aoy6XQDZz0j4+zzPVIguNlVVY07Qfgshxta99EUOe/8Sovfe
U8N+jCF/tRXiYLDnmtGbKN86CJEzOFP9rhbpx0WIJ5aJfK9RbD4mxLPXcT3f
upI+A4WQFSc9vRDC6iMhHn5a8f3RC7KPQAhOntd0vTd0nlAIM8G09/mTCQ/S
O9f/9y9DiIIeYteJ3UjezE55Mo7ZSWvZfF+IjrlZm9PGkb1yhZg44eL1rq7E
L08IW+G6LXtGU74vEMJK7dmd3tvIPuVC9PGa211dnfyvUojnMwIyLyyi/Uoh
jk+70mGiRvmwUQiVrScCuZnMn4VI7ejTKH9B+urolLfdVjGhmb3vimBZPdlh
TRbhq4oItwSbTw57y+oTEfQOr31+3IX464gwYFlwht4tZl8RAnUXXKx2ZPYV
wX/cy66lbJ5sKsLkCVPcz/BpnmEhwj/apa1jwPKdiPRJ+21FuGTQbVd4X+on
HEQofSSKP2jN7CvCFcdJLYcHsPmjCEOnRBluDaL9gSLInJLGH1zD+j8Roqym
bJq7hvBAIELx05p33jWsHhZh2LmfH8aak/+ni7BMXTh8Dfv+I0OE+ZdnLpzM
J/zPFKHhm+DJniekz1wR1m5U2l0fTfrOE6GrifLN3QjaXyDCutXtLp93MTwS
YfCcboNeHCb73RRhBuf+I3MBi08Rdnhsz4o8THSlCO37Ji0d78rqDRGcc25I
7l6+Q/YWQXJgDAxHsH5ThNvd8w0kp4ju6LTHcbcvZwsYnokReOSZ7Io5+YuK
GN/6VN7rmkD1l4YYD+KeFAivkv10xHiTe6VXr1D23iLG3iOFoTtP03lGYpRq
hBV/5NJ9TcXYMWF1UlR/0oeFGC5mxtnLPdm8Roycn29iH4vIPrZiDBS6lu64
weY3YizkBzss3kLnu4jxovJOZuQpVv+IcUEWLZ6oT/cP7FxfpMMf0UHfe/DF
yHD/u3j1fbq/QIzaK5rHNW5R/AnFmF2+/+L0kWT/dDEMS6OLh/aheVSGGAdv
n3eq1CL7ZIpRXnbUea0fm6eLMSPu3fu0WrpPrhgPMy88+cT8IU+MqbxLi7ub
k70LxFCZscopYxvVs4pO/u5mOx+aEL+bYth5OqXcH073LRdj+6KgeM3Z7P1D
DL09z5fMWkLz4UYxnH68eeg5iuVrMW7pV1VuHUb67RAjuzD+/JBnLL4lmN++
fUyyNeGfigS1nN5fLnal+2pIYMhb2KTZhd5ndSTYo7JhXZ0Bm0dIsLU739zh
K+U7IwkG5ps49mwn2lTy+/cLFhJMri/2v+eYQ/aWYFRlazduOenfVoK5f5/V
nt2d9OcgwapR+u3vzcj+LhIsdMk598Gf7MOTwO3HicMWRaTPQAnsdj2Lacmj
/oMvge+9wVWv1tF8TCDB9tOF/XPZe5JQgthRvwbxb9L90iX4anzd22Ah9dcZ
EtT3qJZb76b1zM77VNSenML8LVuC0OFRw29mUzzlSvB24jFtPUOWbyVIEUZM
n9hM+atA8vv3WgoJDuQLy97/IvluShDMj8k01mPzUglilt7u7mNH9qiUYNvX
mPJm1g8oJQhIdEpdwvq7Rgk4MWk5+hkkf7ME0rcLW6MuUbx1SDDzq31DuDr7
Hk2K4s3GnoXbKJ+rSJGVErI1fjvdR0OKlzXPrwxXof06UuxefTH66aEisr8U
BdWGnwqXUDwYSXHGYmJR6mryL1MpjlmplAkK6XwLKbx0XFt3sO+9IIVs+wCL
CRyqb2ylODjMWldNh2gHKR477nhqPZvyn4sUo6VioWAG4T1PiouGoYI4beIf
KEXPP6Tef6UQzZfC3PhkungC9YcCKeaeDb499z7r96XI7zKt4dxPsk+6FPsG
79huvJ3oDCmena6WuJ6j+jtTitThkXW5r1h9LYXf1JVfNk+n+XuuFHPuOSe/
v8Tmg1KctJFr3X9M/USBFP0MH/ksKmP9oxQj9uwOVZZR/N2UwkjPrcHVhvy7
XIqpDZqt036SPSqlOOFZc6xQzN7HpLhs+o+L42LCj0YpKq5vjd/fm/JfsxQh
in7KSUY0T+qQwnHgxWVd7dn3LjKUNQTFHC9geC+DXHvcgz/XkH40ZMgeuvL9
90CW32WYc3WAg0Exe/+RYWXy3sgTQlo3kmFPlGrscw+G97Lf3x8sZKie7i2e
XkDzBsiwVzu46XID5XNbGXq6t/oG7GfxL4Oz0+Yruqm030WGUW1XX+u7ER7x
ZAhJt5m70pV+HyjDvfyI27/Uqd/my7Bh968m3TOEzwIZZolz3cdosPiX4Xzt
0/0LLMke6TIUvQrxM+xL9sqQIUnL7O1sOf0+U4aMeTv3Hd5J9sqWQbo5cYrN
W/LXXBmmnTw3aHoR4VmeDBfcnfdfZN9fFcjAu+V1vrKMzctkWDv17CI7VZqv
3ZRhSXzLrAVryb/KZTjb92zk/X1kj8pOfazKiTZ2Yu+TMrT6Zp56MZ/u2yjD
9jYnU4Uqm6/LOuvbF/lG7L2lQ4ZJTktvHh/O6nc5dnImePXbQHijIsd6lbwp
iwPInzTkqB7Y89W9CTRP0pH/Pv/nyvFoSlXytd3kb0ZyTJfYxD6S0H5TOYbG
za68pUv510IOl1uv9RzFN8j+csw9WdN3oA+9B9rK8cv8u3XMEfIPBznSTUfb
nish+VzkEM9bWHMthL1vysH5379AOVSNX3rKy9m8S46BB/c0uFdT/ArkUKr/
E/lhK/veQY6iu5y3haF0XrocuibVbYUBbP4nh23JrIlTtei9JVOOoJ2Zh7a0
XiP7y6GTkqVmKKPzcuVIMKq1+//fN+XJ0eE6a3TONxb/cpQedEaPu2RvhRyn
7q58Y/XoANlfjm8GPf65sone58rlv/e/lZ33b63ttkydzRPlCP/Y3s3oPdVn
jXL4qapWl2udJvvLsVp/S2zyU9InJ+13famkoeHRnnk7bdh7Qxou/rT1SrKn
7zd10jDy13p5ac5hsncanp261+oxgPDbKA1ij1VddXrTPN80DRnSAz6XVGle
Y5EG64iOJbtG0PsH/sPf9j+0Qxr6CnSnTRhE+1067yccUnLjGb3/8v7z+8A0
5IcP7JerS/01Pw23DvM1e0aRfwrSYOg6Z+Twz0Kydxp9n5pG9k5D1usKDe8/
SN8ZaZilqd1wUZfm95lp2PitLG7lRMqnuf/hn5eGWt+jST1Ok/wFaagK3DC8
VvWU9f8B9XHVsg==
       "]]}, {}}, {}, {}, {{}, {}}}},
  AspectRatio->NCache[
    Rational[1, 3], 0.3333333333333333],
  Axes->{True, True},
  AxesLabel->{None, None},
  AxesOrigin->{0, 0},
  DisplayFunction->Identity,
  Frame->{{True, True}, {True, True}},
  FrameLabel->{{None, None}, {None, None}},
  FrameTicks->{{Automatic, Automatic}, {Automatic, Automatic}},
  GridLines->{None, None},
  GridLinesStyle->Directive[
    GrayLevel[0.5, 0.4]],
  ImagePadding->{{50, 30}, {All, All}},
  ImageSize->500,
  LabelStyle->{FontFamily -> "Arial", FontSize -> 10},
  Method->{"CoordinatesToolOptions" -> {"DisplayFunction" -> ({
        (Part[{{Identity, Identity}, {Identity, Identity}}, 1, 2][#]& )[
         Part[#, 1]], 
        (Part[{{Identity, Identity}, {Identity, Identity}}, 2, 2][#]& )[
         Part[#, 2]]}& ), "CopiedValueFunction" -> ({
        (Part[{{Identity, Identity}, {Identity, Identity}}, 1, 2][#]& )[
         Part[#, 1]], 
        (Part[{{Identity, Identity}, {Identity, Identity}}, 2, 2][#]& )[
         Part[#, 2]]}& )}},
  PlotRange->{{0, 759.}, {0, 1.307158681898699}},
  PlotRangeClipping->True,
  PlotRangePadding->{{
     Scaled[0.02], 
     Scaled[0.02]}, {
     Scaled[0.02], 
     Scaled[0.05]}},
  Ticks->{Automatic, Automatic}]], "Output",
 CellChangeTimes->{{3.728243890231244*^9, 3.728243940101679*^9}, {
   3.72824397038792*^9, 3.728244005854906*^9}, {3.728244123930131*^9, 
   3.728244198191201*^9}, 3.728244325907545*^9, {3.728244477850938*^9, 
   3.728244480544672*^9}, 3.72824451188361*^9, 3.728244544546818*^9, 
   3.728403108241185*^9}],

Cell[BoxData[
 GraphicsBox[{{{}, {{}, 
     {GrayLevel[0], PointSize[0.0055000000000000005`], AbsoluteThickness[1.6],
       PointBox[CompressedData["
1:eJx1mndczX/0x68RkZYQGV2ENJQRIXpVRmndUimi277t2951Z2VnfUtCJeRr
ZaWErpGdsuJrRvbMTopfv0fn/fvv5w8eT+ec93mfc97jvD+PO9IvyjWwO4fD
ed751//++//8wR+losWHxvyw7EJlnF9++9DVnNs1XayBwh7Ddnrs4ii6eABW
V2jMCbDqRzwYbbuWPHH8pUU8DNVV+6fU7RlEzMXHpM1NT1Q1iEfh+DMTq709
ehPrYaf9QIufAUrEY3H9jbbDuCDmTx97ojY5aVl2IzaAsnVRhf/BHsRG8J40
/sxmKdOfALfxSgbKsWrEpmhpmvfqUVV/4okI3u/s/27bEOJJeD1w4Ad5tS7x
ZKx+ZW3d33808RQ8G6//Rz1Jj9gM4n/tJ5zxGEs8FQX16a6Fx8YRT8Mfqxfm
61oNiM0x9NSkhpIF44mnw06teLpKdyPiGVC5tXxt61Bj4pn47HQ8QlI6gdgC
zqfLqhreGRLPwm49QWbEWSafjbiA0PXGfSYSWyLwSmHDqTBTYmDNAZ2iGDWS
i4BBNWcmGq41IbkVLAqm2ZwtJ32RFYr7RckaZk8iuTX8/I7jbd1kklvD7L35
OoMZxBwbNNudydsnnkJyGzzf23hQbsnkc8A9srP4xzXmfw72ZD43fTiFyedi
+53+wvztbPy5SM/ki1J9mP95UNParfUtjdnPg2n3+sjMdhbvfExepu4/iUP6
ovmI9jGf++s+k9siOa/twIJoNp4drDJ1i2vtmb4d+gTP2YCxTL4A/Js2NeIn
jO0RL17uf3sti88edfPKPKt6EnMccDkPR8aGMbkDLrQP/a6vzOSO+Hag6kac
gMXniOfPhk6M/r/5OGHSlG7+gjQmd8LwQ+Gxwf2Y3BnabUp6EjU2X2eY/353
7885lj8eLj7PGqbRjRg8BNnmnjMrYPni4al4lmzlSqqvgoeCVw2OHypZ/V0Q
+PRK1WHQeoILru0q8zq/htabyAWfapP1GncQK1zQwzxYUvyQrW9XuFmktAh+
6JO9KwqcrfL07Ji9K3ZnFn3ZWknrX+EKC9Vlp+pjSJ+zEPmnug8N3DmW7BdC
nHXfwGQVsWgh+p3pVmPzYRTZL4Txk4sTz+pwyd4NhRZbE4eeHkb2bshxkD99
cmAw2bsh/ZtVtkacNtm7wSNv4O8jj9n+d8dBA9fXqvN0yN4do2uDjfarDCV7
d7g66aXtdSa5wh39je5sr24cQPYe+Fb4JftKHZ2H8MDblK3pc9dokr0Htufs
SF+5U53sPZCjphd7/Bk7nxZhuaswLMqbGIug+sqzzrFVhewXYdkit3PD9Oi8
VCyC+IrOsxALZbL3xIusswO0V9H5CU+8rLKod2prp/PbC5cV3iF67j+7GF6Y
c794hnPNry4WecHs5t4+widkr/CCaeqyOfci2fm6GOaJ9R/6SWk8LEZCe71S
X9+PZL8YQu2pa8r30fmsWAyX9wf9C3R7kf0STNwraTo1m+RYgqX+1rM29O8g
+yW4Vvh2o1f1/a77R7EEzrsMw7+EdtB95A3vxs1rfnx82cXwRuGbnRUGQd3R
Ze+NxX5rh0iW9utihTcUJ/7yzl9X72LOUhidGrwwf+SgLsZSVDu5NMcUDyH7
pXhWw4+0t9Ml+6Vorg9uO3BkKNkvg+cBs/Yro7lkvwzVsWl99N6MIvtl6Nh0
c6yfeDTZL8MOvyV3V2STPscH2aODLBV1w8neB2nDtGY6t2qTvQ+2zPTp+bJM
i+x9wDX62NcvfgDZ8zEoVtGPI9LsYi4fvSorJhU4KdN4fMQ/c7be8Feli/l8
PF5clhP4hvIh4uNNw6xJG+5QPor4CI+/crjdV4P88bHvUGXSECMav4mP1BVG
jkVnKV8cXyh1BI7z8KR8cX1RJK7aojKI8gVf+P5dO2bqLZLzfRF+7Jb9hi86
5N8Xd+pv3JzoQvko8kXSy0lqtXmkr/DFjZyDfS4cH0z+fbHV8OwcZTOWfz9c
3/3q1wYZ5Y/rB3PtZrPEzcy/H4zv/rq7pfdI8u+HimlD3vVQIn8iP7QEN0Yv
PkLyIj/E63+8XDGEWOGHZFFVgGU7cZMf+hubTL0+iZjjDyOZcJNW32Hk3x9H
8t/F9TrA1oM/Lph9vv7pDM2X748fp+/UFz5j68sfE0rH9dj/iuRF/qgy7VW7
eBDz74/BIc1yh+u0fpr80edc9NPgg2z9BOD+rW3vtvwl5gbg86N/5t7ZRuMh
AD96m16cMJDywQ/A3bk6BQfZ/EQB+PokItu3B4s/ALZr9Iyq17P1GoDdDw+V
DjfWI/8BeFYQNyhFicUfiA0fsq4NVCV9biD6+Po0m1WQPgIxaleQTSuP5PxA
HNbTOtQ7mfkPxCClXO3k2SPIfyDU954NPl5F+VQEwv2wm3DHCpI3BUKufb5E
UkDMCcLrG++Hbjei9cENwtoeRt/tFrP4g9DocjR6SgBbf0EotggLKr9P+qIg
5JuOnRKpxPwHYcn6Wo1p5Wy/B8Gh4PKxdhOab1MQ5h8xvZxuwuIPRtN1nQgf
S7LnBkNkd1a3Wkb7F8F4eflg8bfjJOcH4/mKSHHDCVqvomAs3Dtxv3wA+SsK
xp0Y853ROaz+wYiMjjJS0R9F/oOh0D45NdiFmCOAsJdA0FBK+eYK4L1Kvi4t
lewhQNOSRtOTr0mfL4Du+e3Lt2USiwTw+1rqptAcR/4FOOsaPtB16XjyL8Aa
xaGQZ1/GkH8BdBy3dzfqOZb8h4Azvqed00iy54aAF3qzfShIzg9BgcOzhNvb
iEUhGDUo9KVLI62HohB8eTts549EFl8Iuv1rqvWKzY8TClmtvtFgPvnnhmJV
QKvzcEu2vkLx7+/Pyp4fWXyhyJhmtvPkchpfFAp5N86LPzNIXhSK+4PilSsP
ECtC8e7Etfv2Hsx/KG5zema6WZM/Thi6Nc60tNVk6zsMGbs7ZsScJznCoHx+
hqz0Ls2HH4a+Hx/vLgkiuSgM/50bw02czfIbhjLv20ncrcSKMCxx2nnyUJA+
+Q+D4SNZuFcIyTnhCKz0sb3gxeobDsPG0mPrPrD6hqN6SMrn0YbsfAvHnbrJ
qU29WfzhWFU2TMv5G8t3OM5dGxZWUsr2dzi870hqVr5j9Q3HdosRo3y0aD6c
CBwe7xYjKWH1jcDCKPURcyfS+kAEitY4OPHusXpHYHzbmQLHI6QvioBrbcbF
z79JXhSBNVy73im+LP4IbNE6ESq2MCD/Eej2uTHwSPME8h8J9fYb+/oaEHMj
kZPWo/5pPDEiEX12mUCy3ZT8R0Ll6dQZZoWTyH8kfqvdS7vVQfKiSCzkrOan
VxMrIrE29vaeP0tNyH8krnl1ZHJOkZwThRPqW/0eLCfmRkHBG9J22oEYUZg2
2MHErw/Z86OwWVnoOVONWBSFd/xrmcmrjch/FJT/2Xj5yUySK6IwO8G5Yv5v
Q/Ifhd4LZBl9+lN+OUKMPmApa8kmuYYQW26EjNwbaUzzEeJASFPq62E0H1Mh
BvWyH9bjIZufELMzbk8p8ZvYxTwhhv5aYyI8TMwXwrjix+FzbpQvoRDfq/Km
Po9l+RNif1tU2p3FxLlC8GovRizyIPsiITwzhtlc+ERcLkSbutGJ1nGTKT5h
5/v0s8k1ZeIGIWyehBQ0LyD9JiHO/prQMNiIxm8RIulTfUyugpgTDc1db8/X
Z5O+RjRuP3bQ2xHG6hEN6+HeK7+msfijYT7UtF4lh/QRDU/Nc6fEPUjOi0bO
0ett/SzZeonGZunrJC8/qocwGpJLbh/H+ZNcFI3Z4x9VaHnTeLnRcHtm031U
I1tP0VhX4r1BtZ2tp2jE6/XoKHSg+TdEgxd4T2XNRuKmaMgj7YO+z6fxWqJh
0RHkWXmV/HNicEPtzZBtx2k8jRiETfsTrePG1n8MLpm4PxA+J33TGNhHRtwR
q7F6x2DEgxGPvr4kOS8GD64HXpo8n+yFMXg3caLNDl1iUQy+2sWZcOpo/+XG
YIvSgO4Wo9l6jcGQugSjvy/oPCiPwaJDn41f3CVWxGBK9Ze3H0/S+myIgQ5/
1+jzo2n8phgE/J4b9+okzaclBu9fHf/nzye2v2Lxaof6tWuqlB+NWKxY9b3f
8yJibiw4p98ZFk2lfJnGYkTxuR8/E1i8nfo628fwtrF4YzFn8B67mjTyz4/F
wwGGzpt0aX7CWKBPSNGWx+x8isXaBo0nu4NY/LHwmeQWumEX6RfFIioq6KmL
G4s/Fiv7nLjeYw+LPxb92n+MXxLP4o+FgaPD8sh/2X6OxeRhhaattcQtsYjx
WCiN8iF/nDjo/lSynK5O+daIQ4X3ae2odNLnxkFmb+jWh0/6pnGYvXPc7kF/
SI44WEdNX2m1nOx5cZigs1jLfxWdH/w4vNPx+7yolMXfaX+nWNPzN50fojgs
krm3ZKhQPnPjMP7W/tUfn7L1HYcoTb0j9XfZ/o7DmRFVW48qU30UcRg10blp
UxzpN8ThQ/ek6+syaPymOGzMSLhSNILkLXEoDv/n6uOVrP7x6GG8ccz9LLbe
4/G+dIVoSAD548ZjqL+y6pBrbH/Ho+LIPi9MJ/+Ix7aNyz9d30bMi0dk3vym
9Ld03vDj0c98jsac/VMo/nhc1v1evGYQyUXxCL94UPrhK9vf8TC53B59ks2n
KB7t4zve7C8gLo/Heu8D7gMvU3yKeAgu/2c/y4/FH48DizsEUcls/cdD+Wia
co0jq388ohadPxl1id3vCfBNKpymd5juX40E9Lxn3zz6Lut3EmDuvOCx3vlR
FH8CmozmaX0ZSowEnFKRG9/+Svc/r9N+lXrVhxfUX/IT0Mfjc67VR+o/hQmY
4LDXfkcW9ZuiBCTWnnC/UE+cmwDOiCNbbMLYe6xz/BPrn062p36hPAFHY7Q0
P0aTXJGA4LDJA0zG03uuIQH7VvHS1hfQeE0J2HIqYfrX/jS/lgR49Py62m4J
yTmJKFyplj5GmcbXSERU1RJj6T6Kj5uIN2XLHxgW0vxNE9FdT2l/cgb170jE
n/oB23cupfcoLxH37LbELHJk761ELEn4XWFfR/MTJkJvwKXlmk3s/ZWIQw9m
3Hsyl/r13ERcfhD7S3SR3rtFiWjcX6v+vZW4PBH+6qf31TgQKxLR4rOipE2N
uCERB4SDT9xrV6P4E3HB1DbWoJne0y2JCNY1mbW8f3+KPwmeqmptrp8HUvxJ
cCybUSuoU6X4k6Cye7asYA+Nb5qEsS8rbxjNoPGRhFM2Mc5hw4h5Sah70k00
4jf54yfhst+2un+yyJ8wCZMq/XpultH3A1ESor0cj7hepHzkJqFSKXRDr/00
n6IkbPZ+1E1cRfkrT0Lp2gvpPa1pfSmSoHxj0Mmw27QeGpKgN9J5ds0oVv8k
eDQYZExwZPVPwoOqfeHCQVRfTjIWbXmkwGNijWRYRF3ZUdlC68E0GZaBxr3X
sPWPZKye5PAeKbQ/eMmwmp1pdNSa5PxkrFfXidXdQvbCZFwdaPHt4lvqn0XJ
OJtgI3nVRvPJTcZnUe0p/2Hs/ZsMv0Op/0UEE5cn42i0WNgRz96DyejhEuDQ
Ukf+GpIR6zDu1cmlLN5kVDo5rdVh79uWZGikCrxMY9h7MQU2WX0mbH5IrJGC
y0qfr5tZsP4+BWOvCbwP29L4pimor0oawbVj/X4KDsV83aSvoPF5KdhdWjPq
wl8WfwpWnp1mW+3M4k/BNX+9lSbm7D2Qgq/p6spv2Ps9NwU+cTP0bM6w90EK
PHa2txpnUr9engJ5zTFB+gh236Vg06SpgmMOxA0pcPMdlFHbm/XvKXj2Z3/T
rd7s/ZCKbR9PFzg7032kkYr7C3j9bFWJualw5rQVSGxI3zQV5QMLr3q9Z++L
VHy92LNS/QIxLxX/hNTmOLD7mZ+KjVK7l+aFdP8JU7F2xMYXL3JZ/52KPf5l
vwPd2Pmein23Loj07Nj5nopqhUvvpD/sfE/Flo7dB70/sn4uFc39h/87qjuN
15CKsC9/QyuusPM9Feox/B/6GcQtqXA3DfZUWs3utzQYGzmtGJ7M7rM0/Db7
aM8/zvq3NLz9tMn1JOvvkIbHSgf5T75QPnlpmBqg6vJNQvHx03Dx7/f7+ovo
/hGmYaKwpEauzfq5NDyo7/lYdojkuWloTMlLC68nf+VpGNe7OHVdJLuv0vAn
ytvpmAHrx9Ng2Fzx8+Yidl+nYVXoAwPO//Wn6bhaMk7NxZf8aaRj88PyPIvh
rB9PhxJ/79M+PqxfSwcntRx1Pdh9nY6qVK9RH36x90g61k5/vNxvLsn56eh7
KOJ1jT/JhemwORKcP38/sSgdLWVFxY0l7D2Sjq9pOt/arek+L0rHJ2+Vx/yZ
JC9Ph2BMuIHpVtavpKPwrr3U0ZTGa0jH1JkmPYeosPg747mxeOHmMNafp0Na
lTnURpXVMwO+P3TTsIT1KxmwqxGEn9/C6puBfxdyP1iYsfgzcO5vXluGlL1H
MqDxRk204y3rVzIw4PO7WY9WsPgzMC1Ft73PVxpfmIENe3KFA56y9ZyBqh0z
8/q6s/Wcged+t0yapWw9Z8Be1VHz1THWr2Wg933VRb1fsPgzsM7P9lKAjL1P
MsDV1ux8IbP3SQZ25ggOj77I3mMZyDN+Gfh7C+WXk4lSz+VR57dTP6WRifvD
t/A2zzOj+DOhMeHym70rSN80E7Zcccb+W6SPTBhXR/r99CB9XiZa1x5d9nXH
VIo/E8O3dbt1dwqxMBPdbgqeHR9NLMpEvssu7e91ZJ+biZTlIdYzvtP4RZno
q5K+/bQd6ZdnYn7jw0dVRdMo/kycCfhRlCw2p/gzMWGq1iC7fcRNmWjZGxgb
/n06xZ+JG1UroqPqSM4RgXfynJU8j+TKIqQvFUyeuZdYQ4TP1idKsx2IB4vw
vU4z8WgBMVeEJNPCupJ+M7tYX4Ri6dmbvJHEpiK0HO31MqB2Rhebi3Byo20M
t4LkECEcdvIn2cS2IjR8mX5zyHvS54nwsDLxm94mYk8RStSDJq5+Rf75IozO
nGf2opFY0Dle4oEbPw8QC0XIeJ9T42NF9kkiWPWKH3nlG8lFIiy+wOe3JhPn
iKCWLzvBO075zRXBcrDZJovulK98Ed6t1gqwXEX6RZ35ihIXtLF8l4lgKC53
dZ5E8nIR9jqI3zduJXmlCHYdm+fwa1m9RDh65Yf7SgXp3xPhy/Ppwwzm0nyb
ROg36VbAeC/Kz2sRvv0pHLt9M3GLCJnVuimp3YhbRTirtfBGzkRijhiS/r8K
V5USK4sxZkrkORVdC6qvGG1xN5YKRs6i+ooRlLe//FwmMVcMR8tb449+mE31
FeN+oN3NKE9Lqq8Yg+IX7NQZRXJzMVLzTIpUWoghRvj1stgXY0H1FePohVWP
T48je54YNbOffnp6k/Q9xVhadrT/Yg9ivhjTFUFZ1ZdIXyDGRu9fPQYJaDyh
GF+aUt9c62lF9RWjsSba/9Zbkos6xx/dEXhlLclzxJh5PLfnT1hTfcXQzNQ/
e+gFyfPFOPi34nrcZuIyMbyUD+bZHyUuF2ON7qhau0iyrxTDTOXKnLcqNl2s
EGP4nr6LN7oSXxIj9KuT+9VLxA1iiNsMNydYzaF6i5EdXvZ99x7iJjHcA/9q
TRtF/FqMyvwnV+W3iVvE6J0Wkvlp41yqtxjGZn83Xu02j+otQev6mOoLq4mV
JXhoVFeVokWsIUHuFd+6ZifiwRIsDQ5bE88n5kqw6sxylxF1xPoSTH0guq1p
OZ/qLcGV/fPDKj2JzSW4vC7w5t4QYkgws+Jcw8P3xLYSfE6JGOj/iJgnwQn7
7wPX2dpSvSVo2KT+et8ZYr4Em0XPgo442FG9JZhl0HN2WDLJhRJwdmYKE48R
J0kwan9RcbEdsUiCk7FVDwcaEudIcGdRbfPxJPKf25kPy8oa1UrifAnqk9eX
XPAjLpJgcQHH3uQxcVnneM2art/WEZdLIGrdeDnYgMavlOBShsRV/w3JFRK4
VrsYdp9GfEkCa8c3/yaFEjdIIEs9Ezt2A3GTBI2brPOcDtB4rzvj87b5mXOH
uEWC8Mh/6pc1E7dKYHG8hefSRsyRIsRh593DLcTKUvxquFNmvZ1YQ4q+x5o+
uTWRv8FSPHwuc2mdS3KuFIn3ijYqbSXWl8L3eMmRhq/EplK0L/yKOXOpHuZS
lE+ZbnArluSQwiO8P0YrE9tKYf9qlWV5EjFPisMJnqv/+rJ6SzFUkuukzPzz
O8dTX/lvB4tPIIWP5pO9Z4axekvBs2gV/q6m+SdJMe7Z4KOrZrJ6S1H9Y7eZ
QS6rd2c+rpSO9GD1zZWiuOKCuKUvyfOlCPtvZmwfGXGRFIYXzHZvs6b4yqSY
tcal8dpL4nIp/O/7SCJOEFdKISr3ES/uu4DqLUWMimBgcQfJL0mx9X3xr7Bi
kjdIUTW09Wq1C/E9KbZVai37WU3cJMWpqWUVffvbd/FrKcafs4jcsoDkLVII
JH2Kj4UTt0rR/3DxjzWHyR9HhlW9eoSNGUGsLEPnA3tmYj9iDRlGj2mau2cM
8WAZ8p1fTuoZyeovQ4is8ldSOau/DKYpA103nmP1l2F/76Q+a0yIzWWIeBW+
vmEZ2+8ySNOt9ywcy/Z7p9xuw+ewj3R+8GQI+Hsr+mEpsacM8z/6eCSnEPNl
mOsja22sIhbI8PZB6dKFf4iFMnC9X1vV/UecJEPvz/p3F40ifyIZQu/YuS78
QfIcGfJKvgy8f5E4V4YfloHRTu7E+TK0WG0LwF7iIhmqVptu+DmUuEwG7QDB
u5JNxOUyBN3r9TD+J3GlDJUO44vCA9l+l6H7r6uvHrDz45IM0Xm6Yf3msv0u
Q7z6hJezzInvyWD7sGWRUMj2vwxDXVtLk42JX8sweeW4fj9Z/lpkuGHptv7i
CZK3ynAh4f383xPY/pfjzljdC0vY+aksh/5BvUNZvVj95Zjts+C1KIfVX47U
xz3PnIog5spxX/OWe1MLsb4cxzWPLrofSOvNVI7DGtuSg94Rm8thuDvFfpwJ
MeSY4Vqqc3Mb2dvK0VHMXTBbm+Q8OeJ+OYx1LCD2lGOAulnZ2wekz5ejd4ib
UgmP5AI5Juc3HwhvILlQjqA5z/pppxMnyeH4Rz/iRBuxSI6fVjaaS33JPkeO
iKF29yyqiHPlOL/0rdNOC9pf+XLM7/V09MZpxEVylEXs/XC9J3GZHA/djoz7
J5/sy+VoDvZSnexI8ko5wqcN8OLOJlbIcfGgdqv7atK/JMej/MGv1J+w/S/H
QePnN33HkP49OW6vUbr34jBxkxyr7dQ3/VZ16OLXciiCdxkGqBG3yBHIj/7o
Pom4VY55fxI14wvJnpOFqvKfx7/PJblyFp6+lemk9SDWyMKSSxe3a5qR/uAs
bF+0apaYT/PjZuHqgdWBe8YQ62ehsq6u17Nmyq9pFvyVN5R8UGfnfxZ0//ki
1WHnO7JQ89cmR9bI9n8W3vbavWyiDrvvs9BXWytyYCqxZxYUZXY1aVPY+Z+F
gnVL3usvJLkgC0o57usMy4iFWVj36YRP9lR2/mdBU4XjW6XH9n8WVvzgrjBn
93VOp765Td1uOY2fm4XEE/dnTm9g930WrnfXjc2ezO77LAQpToiuc9l9n4Vv
bsOUHs9j930WUq8kZKb/S1yZhdj1jiFNbbQ/FVmQX/pyOMCQ+FIWNGZ6Yr+A
+rOGLJT8jd5+rpD1e535v7OAV2LP+r1Of8Ft/bm3qT98nQVt3p160/7ELVmw
2+xUOMbDmuqdjdES/uUbcdSPKmeDI45cGhtGrJGNUyF/zs7cQP3v4GwIZxtV
JKym/pmbDVPXBevOvKP+Xj8b3bqdPPfBjd4Dptlo6tdhJ9nB3mvZuN3eaIqP
9F5BNnKut63IN6T3kW02LIpGvGgRsPdvNvKHeI1de5zey57Znf3U+wlbrdn3
gGyohWss/55J73tBNoK83g75nc2+/2RjfvCMx0Om0veipE5/b794qp5mv7fI
xljVG2pa7Pt9TjbODeywGjOLvh/mZuN1zfwKo9P0/Te/M76Eiqe6GfR7s7Js
bE9eubH7K/o9WXk2olVf7kqNbu36vV1ldtf/z/Od9T/ms1Je
       
       "]]}, {}}, {}, {}, {{}, {}}}, 
   {RGBColor[1, 0, 0], Opacity[0.5], 
    PolygonBox[{{727, -1000}, {759, -1000}, {759, 1000}, {727, 1000}}]}, 
   {RGBColor[1, 0.5, 0], Opacity[0.5], 
    PolygonBox[{{15, -1000}, {36, -1000}, {36, 1000}, {15, 1000}}]}, {{}, {{}, 
     {GrayLevel[0], PointSize[0.0055000000000000005`], AbsoluteThickness[1.6],
       PointBox[CompressedData["
1:eJx1mndczX/0x68RkZYQGV2ENJQRIXpVRmndUimi277t2951Z2VnfUtCJeRr
ZaWErpGdsuJrRvbMTopfv0fn/fvv5w8eT+ec93mfc97jvD+PO9IvyjWwO4fD
ed751//++//8wR+losWHxvyw7EJlnF9++9DVnNs1XayBwh7Ddnrs4ii6eABW
V2jMCbDqRzwYbbuWPHH8pUU8DNVV+6fU7RlEzMXHpM1NT1Q1iEfh+DMTq709
ehPrYaf9QIufAUrEY3H9jbbDuCDmTx97ojY5aVl2IzaAsnVRhf/BHsRG8J40
/sxmKdOfALfxSgbKsWrEpmhpmvfqUVV/4okI3u/s/27bEOJJeD1w4Ad5tS7x
ZKx+ZW3d33808RQ8G6//Rz1Jj9gM4n/tJ5zxGEs8FQX16a6Fx8YRT8Mfqxfm
61oNiM0x9NSkhpIF44mnw06teLpKdyPiGVC5tXxt61Bj4pn47HQ8QlI6gdgC
zqfLqhreGRLPwm49QWbEWSafjbiA0PXGfSYSWyLwSmHDqTBTYmDNAZ2iGDWS
i4BBNWcmGq41IbkVLAqm2ZwtJ32RFYr7RckaZk8iuTX8/I7jbd1kklvD7L35
OoMZxBwbNNudydsnnkJyGzzf23hQbsnkc8A9srP4xzXmfw72ZD43fTiFyedi
+53+wvztbPy5SM/ki1J9mP95UNParfUtjdnPg2n3+sjMdhbvfExepu4/iUP6
ovmI9jGf++s+k9siOa/twIJoNp4drDJ1i2vtmb4d+gTP2YCxTL4A/Js2NeIn
jO0RL17uf3sti88edfPKPKt6EnMccDkPR8aGMbkDLrQP/a6vzOSO+Hag6kac
gMXniOfPhk6M/r/5OGHSlG7+gjQmd8LwQ+Gxwf2Y3BnabUp6EjU2X2eY/353
7885lj8eLj7PGqbRjRg8BNnmnjMrYPni4al4lmzlSqqvgoeCVw2OHypZ/V0Q
+PRK1WHQeoILru0q8zq/htabyAWfapP1GncQK1zQwzxYUvyQrW9XuFmktAh+
6JO9KwqcrfL07Ji9K3ZnFn3ZWknrX+EKC9Vlp+pjSJ+zEPmnug8N3DmW7BdC
nHXfwGQVsWgh+p3pVmPzYRTZL4Txk4sTz+pwyd4NhRZbE4eeHkb2bshxkD99
cmAw2bsh/ZtVtkacNtm7wSNv4O8jj9n+d8dBA9fXqvN0yN4do2uDjfarDCV7
d7g66aXtdSa5wh39je5sr24cQPYe+Fb4JftKHZ2H8MDblK3pc9dokr0Htufs
SF+5U53sPZCjphd7/Bk7nxZhuaswLMqbGIug+sqzzrFVhewXYdkit3PD9Oi8
VCyC+IrOsxALZbL3xIusswO0V9H5CU+8rLKod2prp/PbC5cV3iF67j+7GF6Y
c794hnPNry4WecHs5t4+widkr/CCaeqyOfci2fm6GOaJ9R/6SWk8LEZCe71S
X9+PZL8YQu2pa8r30fmsWAyX9wf9C3R7kf0STNwraTo1m+RYgqX+1rM29O8g
+yW4Vvh2o1f1/a77R7EEzrsMw7+EdtB95A3vxs1rfnx82cXwRuGbnRUGQd3R
Ze+NxX5rh0iW9utihTcUJ/7yzl9X72LOUhidGrwwf+SgLsZSVDu5NMcUDyH7
pXhWw4+0t9Ml+6Vorg9uO3BkKNkvg+cBs/Yro7lkvwzVsWl99N6MIvtl6Nh0
c6yfeDTZL8MOvyV3V2STPscH2aODLBV1w8neB2nDtGY6t2qTvQ+2zPTp+bJM
i+x9wDX62NcvfgDZ8zEoVtGPI9LsYi4fvSorJhU4KdN4fMQ/c7be8Feli/l8
PF5clhP4hvIh4uNNw6xJG+5QPor4CI+/crjdV4P88bHvUGXSECMav4mP1BVG
jkVnKV8cXyh1BI7z8KR8cX1RJK7aojKI8gVf+P5dO2bqLZLzfRF+7Jb9hi86
5N8Xd+pv3JzoQvko8kXSy0lqtXmkr/DFjZyDfS4cH0z+fbHV8OwcZTOWfz9c
3/3q1wYZ5Y/rB3PtZrPEzcy/H4zv/rq7pfdI8u+HimlD3vVQIn8iP7QEN0Yv
PkLyIj/E63+8XDGEWOGHZFFVgGU7cZMf+hubTL0+iZjjDyOZcJNW32Hk3x9H
8t/F9TrA1oM/Lph9vv7pDM2X748fp+/UFz5j68sfE0rH9dj/iuRF/qgy7VW7
eBDz74/BIc1yh+u0fpr80edc9NPgg2z9BOD+rW3vtvwl5gbg86N/5t7ZRuMh
AD96m16cMJDywQ/A3bk6BQfZ/EQB+PokItu3B4s/ALZr9Iyq17P1GoDdDw+V
DjfWI/8BeFYQNyhFicUfiA0fsq4NVCV9biD6+Po0m1WQPgIxaleQTSuP5PxA
HNbTOtQ7mfkPxCClXO3k2SPIfyDU954NPl5F+VQEwv2wm3DHCpI3BUKufb5E
UkDMCcLrG++Hbjei9cENwtoeRt/tFrP4g9DocjR6SgBbf0EotggLKr9P+qIg
5JuOnRKpxPwHYcn6Wo1p5Wy/B8Gh4PKxdhOab1MQ5h8xvZxuwuIPRtN1nQgf
S7LnBkNkd1a3Wkb7F8F4eflg8bfjJOcH4/mKSHHDCVqvomAs3Dtxv3wA+SsK
xp0Y853ROaz+wYiMjjJS0R9F/oOh0D45NdiFmCOAsJdA0FBK+eYK4L1Kvi4t
lewhQNOSRtOTr0mfL4Du+e3Lt2USiwTw+1rqptAcR/4FOOsaPtB16XjyL8Aa
xaGQZ1/GkH8BdBy3dzfqOZb8h4Azvqed00iy54aAF3qzfShIzg9BgcOzhNvb
iEUhGDUo9KVLI62HohB8eTts549EFl8Iuv1rqvWKzY8TClmtvtFgPvnnhmJV
QKvzcEu2vkLx7+/Pyp4fWXyhyJhmtvPkchpfFAp5N86LPzNIXhSK+4PilSsP
ECtC8e7Etfv2Hsx/KG5zema6WZM/Thi6Nc60tNVk6zsMGbs7ZsScJznCoHx+
hqz0Ls2HH4a+Hx/vLgkiuSgM/50bw02czfIbhjLv20ncrcSKMCxx2nnyUJA+
+Q+D4SNZuFcIyTnhCKz0sb3gxeobDsPG0mPrPrD6hqN6SMrn0YbsfAvHnbrJ
qU29WfzhWFU2TMv5G8t3OM5dGxZWUsr2dzi870hqVr5j9Q3HdosRo3y0aD6c
CBwe7xYjKWH1jcDCKPURcyfS+kAEitY4OPHusXpHYHzbmQLHI6QvioBrbcbF
z79JXhSBNVy73im+LP4IbNE6ESq2MCD/Eej2uTHwSPME8h8J9fYb+/oaEHMj
kZPWo/5pPDEiEX12mUCy3ZT8R0Ll6dQZZoWTyH8kfqvdS7vVQfKiSCzkrOan
VxMrIrE29vaeP0tNyH8krnl1ZHJOkZwThRPqW/0eLCfmRkHBG9J22oEYUZg2
2MHErw/Z86OwWVnoOVONWBSFd/xrmcmrjch/FJT/2Xj5yUySK6IwO8G5Yv5v
Q/Ifhd4LZBl9+lN+OUKMPmApa8kmuYYQW26EjNwbaUzzEeJASFPq62E0H1Mh
BvWyH9bjIZufELMzbk8p8ZvYxTwhhv5aYyI8TMwXwrjix+FzbpQvoRDfq/Km
Po9l+RNif1tU2p3FxLlC8GovRizyIPsiITwzhtlc+ERcLkSbutGJ1nGTKT5h
5/v0s8k1ZeIGIWyehBQ0LyD9JiHO/prQMNiIxm8RIulTfUyugpgTDc1db8/X
Z5O+RjRuP3bQ2xHG6hEN6+HeK7+msfijYT7UtF4lh/QRDU/Nc6fEPUjOi0bO
0ett/SzZeonGZunrJC8/qocwGpJLbh/H+ZNcFI3Z4x9VaHnTeLnRcHtm031U
I1tP0VhX4r1BtZ2tp2jE6/XoKHSg+TdEgxd4T2XNRuKmaMgj7YO+z6fxWqJh
0RHkWXmV/HNicEPtzZBtx2k8jRiETfsTrePG1n8MLpm4PxA+J33TGNhHRtwR
q7F6x2DEgxGPvr4kOS8GD64HXpo8n+yFMXg3caLNDl1iUQy+2sWZcOpo/+XG
YIvSgO4Wo9l6jcGQugSjvy/oPCiPwaJDn41f3CVWxGBK9Ze3H0/S+myIgQ5/
1+jzo2n8phgE/J4b9+okzaclBu9fHf/nzye2v2Lxaof6tWuqlB+NWKxY9b3f
8yJibiw4p98ZFk2lfJnGYkTxuR8/E1i8nfo628fwtrF4YzFn8B67mjTyz4/F
wwGGzpt0aX7CWKBPSNGWx+x8isXaBo0nu4NY/LHwmeQWumEX6RfFIioq6KmL
G4s/Fiv7nLjeYw+LPxb92n+MXxLP4o+FgaPD8sh/2X6OxeRhhaattcQtsYjx
WCiN8iF/nDjo/lSynK5O+daIQ4X3ae2odNLnxkFmb+jWh0/6pnGYvXPc7kF/
SI44WEdNX2m1nOx5cZigs1jLfxWdH/w4vNPx+7yolMXfaX+nWNPzN50fojgs
krm3ZKhQPnPjMP7W/tUfn7L1HYcoTb0j9XfZ/o7DmRFVW48qU30UcRg10blp
UxzpN8ThQ/ek6+syaPymOGzMSLhSNILkLXEoDv/n6uOVrP7x6GG8ccz9LLbe
4/G+dIVoSAD548ZjqL+y6pBrbH/Ho+LIPi9MJ/+Ix7aNyz9d30bMi0dk3vym
9Ld03vDj0c98jsac/VMo/nhc1v1evGYQyUXxCL94UPrhK9vf8TC53B59ks2n
KB7t4zve7C8gLo/Heu8D7gMvU3yKeAgu/2c/y4/FH48DizsEUcls/cdD+Wia
co0jq388ohadPxl1id3vCfBNKpymd5juX40E9Lxn3zz6Lut3EmDuvOCx3vlR
FH8CmozmaX0ZSowEnFKRG9/+Svc/r9N+lXrVhxfUX/IT0Mfjc67VR+o/hQmY
4LDXfkcW9ZuiBCTWnnC/UE+cmwDOiCNbbMLYe6xz/BPrn062p36hPAFHY7Q0
P0aTXJGA4LDJA0zG03uuIQH7VvHS1hfQeE0J2HIqYfrX/jS/lgR49Py62m4J
yTmJKFyplj5GmcbXSERU1RJj6T6Kj5uIN2XLHxgW0vxNE9FdT2l/cgb170jE
n/oB23cupfcoLxH37LbELHJk761ELEn4XWFfR/MTJkJvwKXlmk3s/ZWIQw9m
3Hsyl/r13ERcfhD7S3SR3rtFiWjcX6v+vZW4PBH+6qf31TgQKxLR4rOipE2N
uCERB4SDT9xrV6P4E3HB1DbWoJne0y2JCNY1mbW8f3+KPwmeqmptrp8HUvxJ
cCybUSuoU6X4k6Cye7asYA+Nb5qEsS8rbxjNoPGRhFM2Mc5hw4h5Sah70k00
4jf54yfhst+2un+yyJ8wCZMq/XpultH3A1ESor0cj7hepHzkJqFSKXRDr/00
n6IkbPZ+1E1cRfkrT0Lp2gvpPa1pfSmSoHxj0Mmw27QeGpKgN9J5ds0oVv8k
eDQYZExwZPVPwoOqfeHCQVRfTjIWbXmkwGNijWRYRF3ZUdlC68E0GZaBxr3X
sPWPZKye5PAeKbQ/eMmwmp1pdNSa5PxkrFfXidXdQvbCZFwdaPHt4lvqn0XJ
OJtgI3nVRvPJTcZnUe0p/2Hs/ZsMv0Op/0UEE5cn42i0WNgRz96DyejhEuDQ
Ukf+GpIR6zDu1cmlLN5kVDo5rdVh79uWZGikCrxMY9h7MQU2WX0mbH5IrJGC
y0qfr5tZsP4+BWOvCbwP29L4pimor0oawbVj/X4KDsV83aSvoPF5KdhdWjPq
wl8WfwpWnp1mW+3M4k/BNX+9lSbm7D2Qgq/p6spv2Ps9NwU+cTP0bM6w90EK
PHa2txpnUr9engJ5zTFB+gh236Vg06SpgmMOxA0pcPMdlFHbm/XvKXj2Z3/T
rd7s/ZCKbR9PFzg7032kkYr7C3j9bFWJualw5rQVSGxI3zQV5QMLr3q9Z++L
VHy92LNS/QIxLxX/hNTmOLD7mZ+KjVK7l+aFdP8JU7F2xMYXL3JZ/52KPf5l
vwPd2Pmein23Loj07Nj5nopqhUvvpD/sfE/Flo7dB70/sn4uFc39h/87qjuN
15CKsC9/QyuusPM9Feox/B/6GcQtqXA3DfZUWs3utzQYGzmtGJ7M7rM0/Db7
aM8/zvq3NLz9tMn1JOvvkIbHSgf5T75QPnlpmBqg6vJNQvHx03Dx7/f7+ovo
/hGmYaKwpEauzfq5NDyo7/lYdojkuWloTMlLC68nf+VpGNe7OHVdJLuv0vAn
ytvpmAHrx9Ng2Fzx8+Yidl+nYVXoAwPO//Wn6bhaMk7NxZf8aaRj88PyPIvh
rB9PhxJ/79M+PqxfSwcntRx1Pdh9nY6qVK9RH36x90g61k5/vNxvLsn56eh7
KOJ1jT/JhemwORKcP38/sSgdLWVFxY0l7D2Sjq9pOt/arek+L0rHJ2+Vx/yZ
JC9Ph2BMuIHpVtavpKPwrr3U0ZTGa0jH1JkmPYeosPg747mxeOHmMNafp0Na
lTnURpXVMwO+P3TTsIT1KxmwqxGEn9/C6puBfxdyP1iYsfgzcO5vXluGlL1H
MqDxRk204y3rVzIw4PO7WY9WsPgzMC1Ft73PVxpfmIENe3KFA56y9ZyBqh0z
8/q6s/Wcged+t0yapWw9Z8Be1VHz1THWr2Wg933VRb1fsPgzsM7P9lKAjL1P
MsDV1ux8IbP3SQZ25ggOj77I3mMZyDN+Gfh7C+WXk4lSz+VR57dTP6WRifvD
t/A2zzOj+DOhMeHym70rSN80E7Zcccb+W6SPTBhXR/r99CB9XiZa1x5d9nXH
VIo/E8O3dbt1dwqxMBPdbgqeHR9NLMpEvssu7e91ZJ+biZTlIdYzvtP4RZno
q5K+/bQd6ZdnYn7jw0dVRdMo/kycCfhRlCw2p/gzMWGq1iC7fcRNmWjZGxgb
/n06xZ+JG1UroqPqSM4RgXfynJU8j+TKIqQvFUyeuZdYQ4TP1idKsx2IB4vw
vU4z8WgBMVeEJNPCupJ+M7tYX4Ri6dmbvJHEpiK0HO31MqB2Rhebi3Byo20M
t4LkECEcdvIn2cS2IjR8mX5zyHvS54nwsDLxm94mYk8RStSDJq5+Rf75IozO
nGf2opFY0Dle4oEbPw8QC0XIeJ9T42NF9kkiWPWKH3nlG8lFIiy+wOe3JhPn
iKCWLzvBO075zRXBcrDZJovulK98Ed6t1gqwXEX6RZ35ihIXtLF8l4lgKC53
dZ5E8nIR9jqI3zduJXmlCHYdm+fwa1m9RDh65Yf7SgXp3xPhy/Ppwwzm0nyb
ROg36VbAeC/Kz2sRvv0pHLt9M3GLCJnVuimp3YhbRTirtfBGzkRijhiS/r8K
V5USK4sxZkrkORVdC6qvGG1xN5YKRs6i+ooRlLe//FwmMVcMR8tb449+mE31
FeN+oN3NKE9Lqq8Yg+IX7NQZRXJzMVLzTIpUWoghRvj1stgXY0H1FePohVWP
T48je54YNbOffnp6k/Q9xVhadrT/Yg9ivhjTFUFZ1ZdIXyDGRu9fPQYJaDyh
GF+aUt9c62lF9RWjsSba/9Zbkos6xx/dEXhlLclzxJh5PLfnT1hTfcXQzNQ/
e+gFyfPFOPi34nrcZuIyMbyUD+bZHyUuF2ON7qhau0iyrxTDTOXKnLcqNl2s
EGP4nr6LN7oSXxIj9KuT+9VLxA1iiNsMNydYzaF6i5EdXvZ99x7iJjHcA/9q
TRtF/FqMyvwnV+W3iVvE6J0Wkvlp41yqtxjGZn83Xu02j+otQev6mOoLq4mV
JXhoVFeVokWsIUHuFd+6ZifiwRIsDQ5bE88n5kqw6sxylxF1xPoSTH0guq1p
OZ/qLcGV/fPDKj2JzSW4vC7w5t4QYkgws+Jcw8P3xLYSfE6JGOj/iJgnwQn7
7wPX2dpSvSVo2KT+et8ZYr4Em0XPgo442FG9JZhl0HN2WDLJhRJwdmYKE48R
J0kwan9RcbEdsUiCk7FVDwcaEudIcGdRbfPxJPKf25kPy8oa1UrifAnqk9eX
XPAjLpJgcQHH3uQxcVnneM2art/WEZdLIGrdeDnYgMavlOBShsRV/w3JFRK4
VrsYdp9GfEkCa8c3/yaFEjdIIEs9Ezt2A3GTBI2brPOcDtB4rzvj87b5mXOH
uEWC8Mh/6pc1E7dKYHG8hefSRsyRIsRh593DLcTKUvxquFNmvZ1YQ4q+x5o+
uTWRv8FSPHwuc2mdS3KuFIn3ijYqbSXWl8L3eMmRhq/EplK0L/yKOXOpHuZS
lE+ZbnArluSQwiO8P0YrE9tKYf9qlWV5EjFPisMJnqv/+rJ6SzFUkuukzPzz
O8dTX/lvB4tPIIWP5pO9Z4axekvBs2gV/q6m+SdJMe7Z4KOrZrJ6S1H9Y7eZ
QS6rd2c+rpSO9GD1zZWiuOKCuKUvyfOlCPtvZmwfGXGRFIYXzHZvs6b4yqSY
tcal8dpL4nIp/O/7SCJOEFdKISr3ES/uu4DqLUWMimBgcQfJL0mx9X3xr7Bi
kjdIUTW09Wq1C/E9KbZVai37WU3cJMWpqWUVffvbd/FrKcafs4jcsoDkLVII
JH2Kj4UTt0rR/3DxjzWHyR9HhlW9eoSNGUGsLEPnA3tmYj9iDRlGj2mau2cM
8WAZ8p1fTuoZyeovQ4is8ldSOau/DKYpA103nmP1l2F/76Q+a0yIzWWIeBW+
vmEZ2+8ySNOt9ywcy/Z7p9xuw+ewj3R+8GQI+Hsr+mEpsacM8z/6eCSnEPNl
mOsja22sIhbI8PZB6dKFf4iFMnC9X1vV/UecJEPvz/p3F40ifyIZQu/YuS78
QfIcGfJKvgy8f5E4V4YfloHRTu7E+TK0WG0LwF7iIhmqVptu+DmUuEwG7QDB
u5JNxOUyBN3r9TD+J3GlDJUO44vCA9l+l6H7r6uvHrDz45IM0Xm6Yf3msv0u
Q7z6hJezzInvyWD7sGWRUMj2vwxDXVtLk42JX8sweeW4fj9Z/lpkuGHptv7i
CZK3ynAh4f383xPY/pfjzljdC0vY+aksh/5BvUNZvVj95Zjts+C1KIfVX47U
xz3PnIog5spxX/OWe1MLsb4cxzWPLrofSOvNVI7DGtuSg94Rm8thuDvFfpwJ
MeSY4Vqqc3Mb2dvK0VHMXTBbm+Q8OeJ+OYx1LCD2lGOAulnZ2wekz5ejd4ib
UgmP5AI5Juc3HwhvILlQjqA5z/pppxMnyeH4Rz/iRBuxSI6fVjaaS33JPkeO
iKF29yyqiHPlOL/0rdNOC9pf+XLM7/V09MZpxEVylEXs/XC9J3GZHA/djoz7
J5/sy+VoDvZSnexI8ko5wqcN8OLOJlbIcfGgdqv7atK/JMej/MGv1J+w/S/H
QePnN33HkP49OW6vUbr34jBxkxyr7dQ3/VZ16OLXciiCdxkGqBG3yBHIj/7o
Pom4VY55fxI14wvJnpOFqvKfx7/PJblyFp6+lemk9SDWyMKSSxe3a5qR/uAs
bF+0apaYT/PjZuHqgdWBe8YQ62ehsq6u17Nmyq9pFvyVN5R8UGfnfxZ0//ki
1WHnO7JQ89cmR9bI9n8W3vbavWyiDrvvs9BXWytyYCqxZxYUZXY1aVPY+Z+F
gnVL3usvJLkgC0o57usMy4iFWVj36YRP9lR2/mdBU4XjW6XH9n8WVvzgrjBn
93VOp765Td1uOY2fm4XEE/dnTm9g930WrnfXjc2ezO77LAQpToiuc9l9n4Vv
bsOUHs9j930WUq8kZKb/S1yZhdj1jiFNbbQ/FVmQX/pyOMCQ+FIWNGZ6Yr+A
+rOGLJT8jd5+rpD1e535v7OAV2LP+r1Of8Ft/bm3qT98nQVt3p160/7ELVmw
2+xUOMbDmuqdjdES/uUbcdSPKmeDI45cGhtGrJGNUyF/zs7cQP3v4GwIZxtV
JKym/pmbDVPXBevOvKP+Xj8b3bqdPPfBjd4Dptlo6tdhJ9nB3mvZuN3eaIqP
9F5BNnKut63IN6T3kW02LIpGvGgRsPdvNvKHeI1de5zey57Znf3U+wlbrdn3
gGyohWss/55J73tBNoK83g75nc2+/2RjfvCMx0Om0veipE5/b794qp5mv7fI
xljVG2pa7Pt9TjbODeywGjOLvh/mZuN1zfwKo9P0/Te/M76Eiqe6GfR7s7Js
bE9eubH7K/o9WXk2olVf7kqNbu36vV1ldtf/z/Od9T/ms1Je
       
       "]]}, {}}, {}, {}, {{}, {}}}},
  AspectRatio->NCache[
    Rational[1, 3], 0.3333333333333333],
  Axes->{True, True},
  AxesLabel->{None, None},
  AxesOrigin->{0, 0},
  DisplayFunction->Identity,
  Frame->{{True, True}, {True, True}},
  FrameLabel->{{None, None}, {None, None}},
  FrameTicks->{{Automatic, Automatic}, {Automatic, Automatic}},
  GridLines->{None, None},
  GridLinesStyle->Directive[
    GrayLevel[0.5, 0.4]],
  ImagePadding->{{50, 30}, {All, All}},
  ImageSize->500,
  LabelStyle->{FontFamily -> "Arial", FontSize -> 10},
  Method->{"CoordinatesToolOptions" -> {"DisplayFunction" -> ({
        (Part[{{Identity, Identity}, {Identity, Identity}}, 1, 2][#]& )[
         Part[#, 1]], 
        (Part[{{Identity, Identity}, {Identity, Identity}}, 2, 2][#]& )[
         Part[#, 2]]}& ), "CopiedValueFunction" -> ({
        (Part[{{Identity, Identity}, {Identity, Identity}}, 1, 2][#]& )[
         Part[#, 1]], 
        (Part[{{Identity, Identity}, {Identity, Identity}}, 2, 2][#]& )[
         Part[#, 2]]}& )}},
  PlotRange->{{0, 759.}, {-20.56183454615662, 56.54656123728041}},
  PlotRangeClipping->True,
  PlotRangePadding->{{
     Scaled[0.02], 
     Scaled[0.02]}, {
     Scaled[0.05], 
     Scaled[0.05]}},
  Ticks->{Automatic, Automatic}]], "Output",
 CellChangeTimes->{{3.728243890231244*^9, 3.728243940101679*^9}, {
   3.72824397038792*^9, 3.728244005854906*^9}, {3.728244123930131*^9, 
   3.728244198191201*^9}, 3.728244325907545*^9, {3.728244477850938*^9, 
   3.728244480544672*^9}, 3.72824451188361*^9, 3.728244544546818*^9, 
   3.728403108251062*^9}]
}, Open  ]]
}, Open  ]],

Cell["\<\
Red is for fewer than 0.01 permutations more extreme (p < 0.01) and orange \
for 0.05\
\>", "Subsubsection",
 CellChangeTimes->{{3.7284031415603113`*^9, 3.728403202212741*^9}}]
}, Open  ]]
},
WindowSize->{1276, 755},
WindowMargins->{{0, Automatic}, {Automatic, 0}},
PrintingCopies->1,
PrintingPageRange->{1, Automatic},
FrontEndVersion->"11.0 for Mac OS X x86 (32-bit, 64-bit Kernel) (September \
21, 2016)",
StyleDefinitions->"Default.nb"
]
(* End of Notebook Content *)

(* Internal cache information *)
(*CellTagsOutline
CellTagsIndex->{}
*)
(*CellTagsIndex
CellTagsIndex->{}
*)
(*NotebookFileOutline
Notebook[{
Cell[558, 20, 195, 2, 64, "Section"],
Cell[CellGroupData[{
Cell[778, 26, 160, 2, 47, "Subchapter"],
Cell[941, 30, 11251, 279, 694, "Input"],
Cell[12195, 311, 1788, 24, 32, "Input",
 CellGroupingRules->{GroupTogetherGrouping, 10000.}]
}, Open  ]],
Cell[CellGroupData[{
Cell[14020, 340, 321, 4, 63, "Subchapter"],
Cell[14344, 346, 16177, 393, 1208, "Input"],
Cell[30524, 741, 1597, 27, 395, "Subsubsection"]
}, Open  ]],
Cell[CellGroupData[{
Cell[32158, 773, 322, 4, 63, "Subchapter"],
Cell[CellGroupData[{
Cell[32505, 781, 358, 6, 59, "Subsubsection"],
Cell[32866, 789, 979, 30, 96, "Input"]
}, Open  ]],
Cell[CellGroupData[{
Cell[33882, 824, 134, 1, 35, "Subsubsection"],
Cell[CellGroupData[{
Cell[34041, 829, 200, 4, 32, "Input"],
Cell[34244, 835, 454, 7, 32, "Output"]
}, Open  ]]
}, Open  ]],
Cell[CellGroupData[{
Cell[34747, 848, 209, 2, 35, "Subsubsection"],
Cell[CellGroupData[{
Cell[34981, 854, 5944, 163, 285, "Input"],
Cell[40928, 1019, 34535, 598, 515, "Output"]
}, Open  ]]
}, Open  ]],
Cell[CellGroupData[{
Cell[75512, 1623, 355, 6, 59, "Subsubsection"],
Cell[CellGroupData[{
Cell[75892, 1633, 130, 2, 32, "Input"],
Cell[76025, 1637, 513, 13, 32, "Output"]
}, Open  ]]
}, Open  ]],
Cell[CellGroupData[{
Cell[76587, 1656, 256, 5, 35, "Subsubsection"],
Cell[CellGroupData[{
Cell[76868, 1665, 1572, 45, 138, "Input"],
Cell[78443, 1712, 570, 16, 32, "Output"]
}, Open  ]]
}, Open  ]]
}, Open  ]],
Cell[CellGroupData[{
Cell[79074, 1735, 367, 5, 63, "Subchapter"],
Cell[CellGroupData[{
Cell[79466, 1744, 447, 7, 59, "Subsubsection"],
Cell[79916, 1753, 217, 5, 32, "Input"],
Cell[80136, 1760, 912, 25, 54, "Input"]
}, Open  ]],
Cell[CellGroupData[{
Cell[81085, 1790, 104, 1, 35, "Subsubsection"],
Cell[CellGroupData[{
Cell[81214, 1795, 237, 5, 32, "Input"],
Cell[81454, 1802, 548, 16, 32, "Output"]
}, Open  ]]
}, Open  ]],
Cell[CellGroupData[{
Cell[82051, 1824, 224, 4, 35, "Subsubsection"],
Cell[CellGroupData[{
Cell[82300, 1832, 317, 8, 32, "Input"],
Cell[82620, 1842, 268, 8, 32, "Output"]
}, Open  ]]
}, Open  ]],
Cell[CellGroupData[{
Cell[82937, 1856, 337, 6, 35, "Subsubsection"],
Cell[CellGroupData[{
Cell[83299, 1866, 2674, 76, 138, "Input"],
Cell[85976, 1944, 22594, 386, 173, "Output"],
Cell[108573, 2332, 22481, 384, 177, "Output"]
}, Open  ]]
}, Open  ]],
Cell[131081, 2720, 186, 4, 35, "Subsubsection"]
}, Open  ]]
}
]
*)
