# Supplementary material for: A new method for detecting signal regions in ordered sequences of real numbers, and application to viral genomic data
Source: PLoS One. 2018 Apr 13;13(4):e0195763. doi: 10.1371/journal.pone.0195763 (PMC5898753; doi:10.1371/journal.pone.0195763)
Supplement: S2 File — This gives the code to run the algorithm in Python (Python Software Foundation). (PY) [file pone.0195763.s004.py]

#!/usr/bin/env python
# following line required to make integer division return floats
from __future__ import division

"""maxdrop.py: Utilities for analysing sequences of numbers for runs of extremal values"""

__author__ = "Julia R. Gog, Andrew M.L. Lever, Jordan P. Skittrall"

import numpy as np
import sys

def norm(x):
    """Normalises one-dimensional numpy array with linear scaling to have mean 0 and std 1"""
    temp = x - np.mean(x)
    return temp/np.sqrt(np.mean(temp**2))

def cumu(x):
    """Cumulative sum of one-dimensional numpy array, forcing float type to avoid modular overruns, starting with zero"""
    return np.insert(np.cumsum(x, dtype=float), 0, 0)

def ncumu(x):
    """Cumulative sum of normalised one-dimensional numpy array starting with zero"""
    return cumu(norm(x))

# Key idea for speed up: a run must start with its max value and end with its
# min, otherwise it is not the best Z.

def maxdrop(raw):
    """Calculate the maximal descent in raw data, return its position and value."""
    # For a general dataset, deal with the possibility that there is
    # no drop at all - i.e. data are uniform - before calculating s.d.
    rawnp = np.asarray(raw)
    if rawnp.size == 0:
        return [0,0,0]
    if np.allclose(rawnp, rawnp[0]):
        return [0,0,0]
    
    sampletest = ncumu(raw) # these are the c_0, c_1, c_2, ... in paper
    Nn = sampletest.size # Length of cumulative sum array
    
    # Potential max descents must start and end with a downwards step, so
    # restrict to these candidate best start points (iset) and end points
    # (jset)
    
    negs = np.where( norm(raw) < 0. )[0]
    Nj = negs.size # Length of array of negative values
    jset = negs + 1 # potential ends; these are e_1, e_2, ... in paper
    iset = negs # potential starts; these are s_1, s_2, ... in paper
    jsample = sampletest[jset] # Evaluate at potential ends
    
    # Take endpoints (jset) and see which startpoints (iset) could go
    # with it.  Working left from the endpoint, if we pass a lower point then
    # no point trying any further back startpoints, fits location nearest
    # earlier lower point.
    
    # "fits" and "gits" is an iterative approach
    # fits[n] is the closest position to the left that has lower value (or 0
    # if none).
    # It can then be computed iteratively using gits which then runs through
    # checking only previous mins
    
    # In Python implementation, set up fits and gits as nested definitions,
    # with a cache as dictionaries that are deleted at the end of the outside
    # definition
    
    # Differs from Mathematica implementation as Mathematica indexes from 1,
    # whereas Python indexes from 0
    
    fits_cache = {}
    gits_cache = {}
    
    def fits(n): # note n in Python equivalent to n+1 in Mathematica
        if n in fits_cache:
            return fits_cache[n]
        if n == 1:
            result = 0
        if n > 1:
            result = gits(jsample[n-1],n-1) 
        fits_cache[n] = result
        return result
    
    def gits(val, m):
        if (val, m) in gits_cache:
            return gits_cache[(val,m)]
        if m == 0:
            gits_cache[(val,0)] = 0
            return 0
        if jsample[m-1] > val:
            result = gits(val, fits(m)) # call to fits has offset as well
            gits_cache[(val, m)] = result
            return result
        gits_cache[(val, m)] = m
        return m
    
    # Now use fits function to create candidate list of start-end pairs
    # Just do this as an iterative process for a flattened list in Python,
    # rather than flattening tables as in Mathematica
    pairs = []
    for jj in range(Nj):
        for ii in range(fits(jj+1),jj+1): # need jj+1 otherwise lose index
            pairs.append([iset[ii],jset[jj]])
    
    
    # Compute Z for those and take the best
    Zpairs = [ (sampletest[pairs[xx][0]]-sampletest[pairs[xx][1]])/np.sqrt(pairs[xx][1]-pairs[xx][0]) for xx in range(len(pairs)) ]
    topval = np.amax(Zpairs)
    toppos = np.argmax(Zpairs)
    # variable to return has [start of run, end of run, Z value]
    top = [ pairs[toppos][0], pairs[toppos][1], topval ]
    
    
    return top


def p_value_calc(listname, pvalue, maxtrials):
    """Algorithm to shuffle the nMPD list to work out whether particular descent is below the p-value - checks shuffled list each time and stops if p-value is
exceeded - if exceeded returns 1; otherwise returns p-value"""
    realdrop = maxdrop(listname)
    numfails = 0
    # newline on stdout for status monitor
    sys.stdout.write("\n")
    for i in range(maxtrials):
        if numfails/maxtrials >= pvalue:
            break
        sys.stdout.write("\rRunning p value trial %d of maximum %d..." % (i+1,maxtrials))
        sys.stdout.flush()
        currdrop = maxdrop(np.random.permutation(listname))
        if currdrop[2] >= realdrop[2]:
            numfails += 1
    pforreturn = numfails/maxtrials
    if numfails/maxtrials >= pvalue:
        pforreturn = 1
    # variable to return has start of run, end of run, Z value, p value
    return [realdrop[0], realdrop[1], realdrop[2], pforreturn]


def list_extremal_descents(listname, uninformlistname, sigthreshold, maxrandomlists):
    """Lists extremal descents in order found.

Inputs (in order): list_of_numbers, list_of_uninformative_positions (OK to pass empty list_), significance_threshold (e.g. 0.05), max_bootstrap_trials (e.g. 10000)

Returns a list of lists containing [[points in descent],Z (from current subset), p (from current subset)]"""
    currlist = np.asarray(listname)
    lookuplist = np.arange(currlist.size)
    extdescents = []
    calccurrentpvalue = True
    
    # Check list of uninformative points doesn't contain out of range indices
    if np.asarray(uninformlistname).size > 0:
        if np.amax(uninformlistname)+1 > currlist.size: raise ValueError, "List of uninformative points contains indices greater than length of list of numbers."
        
    # Remove uninformative cases from consideration
    currlist = np.delete(currlist,uninformlistname)
    lookuplist = np.delete(lookuplist,uninformlistname)
    
    # Run p_value_calc until the significance threshold is exceeded or there
    # is no list left
    while currlist.size > 0 and calccurrentpvalue:
        currpcalc = p_value_calc(currlist, sigthreshold, maxrandomlists)
        if currpcalc[3] < 1:
            # all indices for the significant region
            sig_region_lookup = np.arange(currpcalc[0],currpcalc[1])
            # above is [) interval, i.e. does not include upper end

            # append list with [all_seqs_in_region], Z (using current
            # subset of sequence), p
            extdescents.append([np.ndarray.tolist(lookuplist[sig_region_lookup]),currpcalc[2],currpcalc[3]])
            
            # remove the region identified from the list of values and the
            # look up list
            currlist = np.delete(currlist,sig_region_lookup)
            lookuplist = np.delete(lookuplist,sig_region_lookup)

        if currpcalc[3] == 1:
            calccurrentpvalue = False
    return extdescents

def unify_list_descents(uninformlistname, extdesclistname):
    """Takes a list of interesting descents as output by the function list_extremal_descents, with a list of uninformative points (in the uninformative_list, extremal_descents_output), and outputs a single list of all the significantly extremal points - including an uninformative region as significant if and only if it is bookended by significant points."""
    extdesclistnameasnp = np.asarray(extdesclistname)
    # If the extremal descent list is empty, this will be quick!
    if len(extdesclistname) == 0:
        return []
    
    # Make a set of uninformative list points once for searching later
    uninformtuplename = uninformlistname
    tuple(uninformtuplename)
    uninformset = set(uninformtuplename)
    
    # Make the union of the interesting lists as our first attempt at output
    descsfromlist = [extdesclistname[i][0] for i in range(len(extdesclistname))] # just the descents without Z/p values
    output = [i for desc in descsfromlist for i in desc]
    output.sort() # flattened list of descent components
    firstoutputtuple = output
    tuple(firstoutputtuple)
    firstoutputset = set(firstoutputtuple)
    
    # Make a list of  the ends of the drops,
    # taking uninformative points to end a drop where applicable
    endmaxdrops = []
    for i in range(len(output)-2):
        # len(output)-2 as we don't want to go out of range on indices
        if output[i]+1 != output[i+1]:
            endmaxdrops.append(output[i])
    # We want the last point in the end list
    endmaxdrops.append(output[-1])
    
    
    # Now start by defining an internal function that takes an ordered list
    # of uninformative points, and
    # 1. Checks whether the next point is uninformative, in which case it calls
    #    itself with that point appended to the list
    # 2. Checks whether the next point is interesting, in which case it returns
    #    the list. If the next point is uninteresting, it returns the empty
    #    set.
    
    def uninform_to_interesting(points):
        """Takes an ordered list of uninformative points (given as input), and
1. Checks whether the next point is uninformative, in which case it calls itself with that point appended to the list
2. Checks whether the next point is interesting, in which case it returns the list.  If the next point is uninteresting, it returns the empty set."""
        pointscopy = points # don't want to modify the input variable
        # Note that variables within the container are used
        if pointscopy[-1]+1 in uninformset:
            pointscopy.append(pointscopy[-1]+1)
            return uninform_to_interesting(pointscopy)
        if pointscopy[-1]+1 in firstoutputset:
            # only really need to test the initial set - so don't need to
            # remake the set each time
            return pointscopy
        return []
    
    # Go through all points at the end of descents, to see whether there is an
    # uninformative point to the right of it.  If so, keep looking to the right
    # until an informative point is found, then do nothing if an uninteresting
    # point, or make all the uninformative points picked up interesting if an
    # interesting point. Start at the penultimate point in the maxdrop ends
    # list, since there cannot be an interesting point to the right of the last
    # point.
    for i in range(len(endmaxdrops) - 2, -1, -1):
        if endmaxdrops[i]+1 in uninformset:
            extrapoints = uninform_to_interesting([endmaxdrops[i]+1])
            for j in range(len(extrapoints)):
                output.append(extrapoints[j]) # do like this to keep list flat
    # sort output
    output.sort()
    return output
